# Supplementary material for: Acrinathrin: (S)-cyano­(3-phen­oxy­phenyl)methyl (Z)-(1R,3S)-2,2-dimethyl-3-{2-[2,2,2-trifluoro-1-(trifluoro­methyl)eth­oxy­carbon­yl]vin­yl}cyclo­propane-1-carboxyl­ate
Source: Acta Crystallogr Sect E Struct Rep Online. 2011 Apr 29;67(Pt 5):o1275. doi: 10.1107/S1600536811014760 (PMC3089073; doi:10.1107/S1600536811014760)
Supplement: Supplementary file 2 [file e-67-o1275-Isup2.hkl]

# 
# h,k,l, Fc-squared, Fo-squared, sigma(Fo-squared) and status flag 
# 
data_I
_shelx_title ' JK168 in P2(1)2(1)2(1)' 
_shelx_refln_list_code          4 
_shelx_F_calc_maximum      230.40 
_exptl_crystal_F_000      1112.00 
_reflns_d_resolution_high  0.7494 
 
loop_ 
 _symmetry_equiv_pos_as_xyz 
 'x, y, z' 
 '-x+1/2, -y, z+1/2' 
 '-x, y+1/2, -z+1/2' 
 'x+1/2, -y+1/2, -z' 
 
_cell_length_a     7.4932 
_cell_length_b     9.2679 
_cell_length_c    36.9165 
_cell_angle_alpha  90.000 
_cell_angle_beta   90.000 
_cell_angle_gamma  90.000 
 
_shelx_F_squared_multiplier     1.000 
 
loop_ 
 _refln_index_h 
 _refln_index_k 
 _refln_index_l 
 _refln_F_squared_calc 
 _refln_F_squared_meas 
 _refln_F_squared_sigma 
 _refln_observed_status 
   2   0   0     1141.13     1047.31     16.94 o 
   4   0   0     3504.14     3498.29     49.91 o 
   6   0   0      404.08      413.33     13.11 o 
   8   0   0       32.56       20.33      9.91 o 
   1   1   0    15908.02    15563.88    168.83 o 
   2   1   0     4047.11     4238.89     49.04 o 
   3   1   0      170.48      129.88      4.26 o 
   4   1   0     1952.78     2082.72     26.10 o 
   5   1   0      226.76      202.80      5.33 o 
   6   1   0       96.14       82.67      6.70 o 
   7   1   0      270.40      257.03     12.89 o 
   8   1   0       70.20       80.60      9.40 o 
   9   1   0        1.34       -6.24      7.35 o 
   0   2   0      296.94      286.69      9.65 o 
   1   2   0      152.85      177.57      6.60 o 
   2   2   0     2919.72     2975.68     33.34 o 
   3   2   0     4194.79     4248.25     46.89 o 
   4   2   0       55.17       56.27      2.79 o 
   5   2   0      162.92      173.58      7.63 o 
   6   2   0       25.14       22.99      4.84 o 
   7   2   0      201.75      204.94     12.10 o 
   8   2   0       38.42       37.18     10.43 o 
   9   2   0        0.00       -9.40     12.25 o 
   1   3   0       69.10       44.68      5.04 o 
   2   3   0     2354.54     2473.78     28.63 o 
   3   3   0     2673.68     2857.99     35.63 o 
   4   3   0      658.50      710.48     12.23 o 
   5   3   0        9.43        8.68      3.96 o 
   6   3   0      117.59      118.91     13.56 o 
   7   3   0      145.80      137.40     10.01 o 
   8   3   0       13.60       13.67      7.04 o 
   9   3   0       23.98       18.77     13.03 o 
   0   4   0     7304.37     7088.40    264.59 o 
   1   4   0      123.70      118.67      8.26 o 
   2   4   0       30.87       25.03      2.56 o 
   3   4   0      235.09      226.12      5.31 o 
   4   4   0      116.17      108.81      5.77 o 
   5   4   0       17.53       16.10      4.66 o 
   6   4   0       38.76       64.21      8.30 o 
   7   4   0       74.60       70.20      8.00 o 
   8   4   0       15.44       10.95     11.99 o 
   9   4   0       23.56       37.54     13.56 o 
   1   5   0     1159.48     1082.84     25.44 o 
   2   5   0       54.71       50.06      3.30 o 
   3   5   0      166.64      195.10      4.91 o 
   4   5   0      206.57      178.85      5.63 o 
   5   5   0      108.41      115.56      4.33 o 
   6   5   0       12.29       -3.55      6.55 o 
   7   5   0       55.72       69.90     14.39 o 
   8   5   0        5.03       -9.91      9.91 o 
   9   5   0      122.35      138.68     18.77 o 
   0   6   0      140.84      148.77     12.62 o 
   1   6   0      513.95      452.57      8.61 o 
   2   6   0        0.00        0.71      3.38 o 
   3   6   0      450.73      450.51     14.51 o 
   4   6   0        6.85        4.24      3.60 o 
   5   6   0        3.67       -2.68      3.45 o 
   6   6   0      477.64      482.10     15.55 o 
   7   6   0       11.56       16.08      6.62 o 
   8   6   0        7.00        8.34     11.47 o 
   1   7   0       28.81       26.74      3.51 o 
   2   7   0      180.66      178.13      6.64 o 
   3   7   0      134.30      132.07      8.04 o 
   4   7   0       10.53       11.77      4.88 o 
   5   7   0        0.28       -2.94      4.42 o 
   6   7   0      175.09      153.85      9.70 o 
   7   7   0        1.09       11.51      5.71 o 
   8   7   0        7.01       -5.73     10.95 o 
   0   8   0     2198.96     2116.38     39.51 o 
   1   8   0      243.52      280.49      7.63 o 
   2   8   0      455.74      448.78     10.12 o 
   3   8   0       27.44       22.20      4.02 o 
   4   8   0       35.16       21.80      5.91 o 
   5   8   0       28.35       31.62      6.63 o 
   6   8   0        0.60        0.18      7.07 o 
   7   8   0        2.36        5.59      7.37 o 
   1   9   0       71.27       74.71      5.34 o 
   2   9   0       93.68       73.34      4.77 o 
   3   9   0       18.59       28.21      4.62 o 
   4   9   0        3.49        7.42      5.45 o 
   5   9   0       28.08       18.17      7.25 o 
   6   9   0       39.78       20.86      6.71 o 
   0  10   0      118.02      108.14     22.81 o 
   1  10   0       82.43       70.30      5.68 o 
   2  10   0       51.44       42.62      4.82 o 
   3  10   0       81.84       77.26      6.93 o 
   4  10   0        9.68       10.74      5.87 o 
   5  10   0       26.60       18.17      9.26 o 
   1  11   0       92.40       89.37      7.34 o 
   2  11   0       84.81      103.37      6.53 o 
   3  11   0        0.18       -4.87      6.17 o 
   4  11   0        2.02       14.98      9.13 o 
   0  12   0      141.70      187.18     13.88 o 
   1  12   0        2.87        7.99      5.61 o 
   2  12   0        6.82       -2.71     12.21 o 
   1   0   1     1985.52     1963.30     21.33 o 
   2   0   1      304.28      331.82      4.68 o 
   3   0   1      160.73      153.90      3.04 o 
   4   0   1       40.10       54.06      2.21 o 
   5   0   1        0.93        1.47      1.94 o 
   6   0   1       34.48       35.64      3.18 o 
   7   0   1      345.66      343.64     15.10 o 
   8   0   1       42.13       42.51      8.46 o 
   9   0   1        1.18       -7.13      7.13 o 
   0   1   1     6660.89     6741.22    122.34 o 
   1   1   1      319.36      314.99      3.88 o 
   2   1   1    17219.52    17248.35    134.65 o 
   3   1   1     2770.32     2811.44     23.92 o 
   4   1   1     1428.05     1414.02     12.65 o 
   5   1   1       74.59       92.73      2.71 o 
   6   1   1       19.71       18.92      3.58 o 
   7   1   1       23.57       20.31      4.89 o 
   8   1   1       65.11       65.72      6.19 o 
   9   1   1        8.64       -5.27      5.27 o 
   0   2   1    20762.29    21212.21    336.27 o 
   1   2   1     5716.78     5802.67     50.46 o 
   2   2   1      639.93      679.92      6.47 o 
   3   2   1     1800.77     1792.55     15.24 o 
   4   2   1       26.68       26.88      2.15 o 
   5   2   1      272.96      280.23      4.55 o 
   6   2   1      162.39      159.43      5.83 o 
   7   2   1       70.55       66.24      5.84 o 
   8   2   1       59.05       57.71      6.26 o 
   9   2   1       17.66       14.73      5.66 o 
   0   3   1     7674.97     7778.78    125.03 o 
   1   3   1     1145.22     1183.15     11.46 o 
   2   3   1       20.14       14.79      1.42 o 
   3   3   1      450.08      402.13      5.54 o 
   4   3   1      417.82      440.66      5.43 o 
   5   3   1       20.51       21.77      2.82 o 
   6   3   1      301.08      312.94      7.43 o 
   7   3   1      149.60      163.88      7.48 o 
   8   3   1       27.33       20.60      5.30 o 
   9   3   1       26.36       15.73      8.76 o 
   0   4   1      595.94      655.14     13.41 o 
   1   4   1     1594.49     1642.28     18.53 o 
   2   4   1     2352.70     2347.87     19.42 o 
   3   4   1      147.13      166.35      3.11 o 
   4   4   1      190.18      197.52      3.80 o 
   5   4   1      138.30      139.88      3.49 o 
   6   4   1      230.97      231.59      6.23 o 
   7   4   1       62.57       53.61      5.35 o 
   8   4   1       63.28       53.94      9.40 o 
   9   4   1       21.67        7.95     10.17 o 
   0   5   1      428.70      447.93     13.25 o 
   1   5   1      991.70     1022.24     15.14 o 
   2   5   1      145.67      175.29      3.29 o 
   3   5   1      303.71      297.75      4.77 o 
   4   5   1       53.39       56.35      3.12 o 
   5   5   1      175.07      173.94      3.58 o 
   6   5   1       54.89       50.83      5.00 o 
   7   5   1       49.18       56.25      7.73 o 
   8   5   1       68.40       76.45     10.83 o 
   9   5   1        9.86       11.80      8.82 o 
   0   6   1        0.09       -2.46      2.46 o 
   1   6   1       54.45       48.04      2.62 o 
   2   6   1       88.45       98.90      3.39 o 
   3   6   1       30.96       41.54      2.96 o 
   4   6   1       64.48       56.75      3.13 o 
   5   6   1       50.78       58.10      4.76 o 
   6   6   1      226.10      237.80     11.69 o 
   7   6   1      136.24      137.74      7.28 o 
   8   6   1       12.35        9.08      8.29 o 
   0   7   1     1468.49     1412.09     18.98 o 
   1   7   1      553.85      485.53      6.52 o 
   2   7   1       26.42       28.10      2.86 o 
   3   7   1       50.73       42.55      3.20 o 
   4   7   1      143.72      145.52      6.88 o 
   5   7   1        5.17        7.31      3.40 o 
   6   7   1      129.36      122.06      6.37 o 
   7   7   1        3.30        4.43      3.74 o 
   8   7   1       31.14       43.24     10.09 o 
   0   8   1       18.13       26.27      3.60 o 
   1   8   1      505.80      476.04      7.12 o 
   2   8   1      137.28      120.82      3.72 o 
   3   8   1       29.19       16.54      2.68 o 
   4   8   1        4.65        1.43      3.33 o 
   5   8   1        5.81        7.12      4.31 o 
   6   8   1       97.50       97.84      6.17 o 
   7   8   1        1.00        6.51      7.44 o 
   0   9   1      528.34      542.99     12.69 o 
   1   9   1      173.06      165.14      5.03 o 
   2   9   1       16.71       22.26      3.06 o 
   3   9   1       25.46       21.29      4.27 o 
   4   9   1        4.47        2.10      3.65 o 
   5   9   1       16.79       16.50      5.09 o 
   6   9   1       29.77       30.03      5.09 o 
   0  10   1       54.21       69.09      5.86 o 
   1  10   1       24.03       16.94      3.33 o 
   2  10   1       32.01       23.62      3.86 o 
   3  10   1       27.08       28.80      3.78 o 
   4  10   1        6.52        6.58      3.83 o 
   5  10   1       35.84       40.32      5.31 o 
   0  11   1        9.99        1.92      4.19 o 
   1  11   1       41.84       31.89      3.53 o 
   2  11   1       39.04       59.54      4.50 o 
   3  11   1       16.70       11.04      5.20 o 
   4  11   1       29.34       37.52      6.88 o 
   0  12   1        8.68        8.05      4.96 o 
   1  12   1       38.91       42.48      4.20 o 
   2  12   1        1.21       -2.94      3.09 o 
   1   0   2     1308.98     1233.67     12.89 o 
   2   0   2      526.09      538.35      6.14 o 
   3   0   2     6904.77     6853.45     66.62 o 
   4   0   2      652.83      610.82      7.83 o 
   5   0   2       78.70       92.06      2.60 o 
   6   0   2      377.82      351.19      8.41 o 
   7   0   2       12.37       10.59      3.19 o 
   8   0   2       20.32       21.22     12.51 o 
   9   0   2       10.20        3.36      7.18 o 
   0   1   2      899.63      879.44     11.86 o 
   1   1   2     8514.69     8733.84     74.52 o 
   2   1   2     1381.19     1374.35     11.57 o 
   3   1   2      638.11      668.25      6.23 o 
   4   1   2      438.75      448.31      4.92 o 
   5   1   2      329.67      306.79      4.27 o 
   6   1   2      161.73      176.31      5.98 o 
   7   1   2      384.35      351.62     10.66 o 
   8   1   2        7.60        0.03      4.68 o 
   9   1   2       29.16       25.35      6.60 o 
   0   2   2    53082.95    50882.14    715.56 o 
   1   2   2     1472.06     1472.46     13.05 o 
   2   2   2     1383.36     1386.26     12.53 o 
   3   2   2        0.73        0.37      0.97 o 
   4   2   2      829.17      874.07      8.55 o 
   5   2   2      675.76      664.48      7.69 o 
   6   2   2      226.35      232.57      5.64 o 
   7   2   2      101.09      103.95      7.17 o 
   8   2   2        8.23       -1.35      4.71 o 
   9   2   2        6.90        7.23      9.18 o 
   0   3   2        0.11       12.20      5.08 o 
   1   3   2      100.75      131.41      2.88 o 
   2   3   2      173.36      203.39      4.07 o 
   3   3   2      162.43      179.30      3.55 o 
   4   3   2       40.50       44.93      1.53 o 
   5   3   2       40.10       33.45      2.18 o 
   6   3   2      286.01      263.23     10.80 o 
   7   3   2      143.64      146.48      7.35 o 
   8   3   2       26.75       30.81      5.34 o 
   9   3   2       38.77       39.34      7.49 o 
   0   4   2     2775.86     2782.91     45.79 o 
   1   4   2      897.99      845.58     12.40 o 
   2   4   2       63.18       73.41      1.92 o 
   3   4   2     1514.56     1584.50     14.51 o 
   4   4   2       57.76       61.59      2.38 o 
   5   4   2       13.84       20.63      2.84 o 
   6   4   2      338.62      342.81      7.47 o 
   7   4   2       82.72       62.07      6.82 o 
   8   4   2       31.07       12.41      8.09 o 
   9   4   2       55.99       63.28     10.87 o 
   0   5   2      228.66      236.06      9.33 o 
   1   5   2      721.04      679.24     15.39 o 
   2   5   2      180.38      174.96      4.68 o 
   3   5   2      130.63      138.99      3.48 o 
   4   5   2       68.11       72.59      2.66 o 
   5   5   2        5.38        6.09      1.61 o 
   6   5   2      375.70      376.28      8.99 o 
   7   5   2       67.35       74.48      6.44 o 
   8   5   2       78.80       89.93     13.56 o 
   9   5   2        3.95        5.01     11.21 o 
   0   6   2       85.48       96.53      6.54 o 
   1   6   2      139.64      148.65      3.68 o 
   2   6   2       32.15       40.54      3.35 o 
   3   6   2      238.63      236.42      4.38 o 
   4   6   2      104.11      107.49      4.81 o 
   5   6   2      429.72      420.78      9.90 o 
   6   6   2      143.39      147.31      7.38 o 
   7   6   2       72.55       74.25      5.35 o 
   8   6   2        0.50       13.03      8.48 o 
   0   7   2      140.62      137.42      5.92 o 
   1   7   2      937.59      939.45     11.33 o 
   2   7   2       72.35       79.22      3.41 o 
   3   7   2        1.41       -0.11      2.48 o 
   4   7   2      250.62      248.22      7.39 o 
   5   7   2       76.11       92.94      6.31 o 
   6   7   2      258.96      259.76      8.42 o 
   7   7   2       23.35       22.08      5.91 o 
   8   7   2       38.57       20.65     15.38 o 
   0   8   2        2.08        4.53      3.14 o 
   1   8   2      315.27      324.99      7.11 o 
   2   8   2       30.49       30.47      2.78 o 
   3   8   2       82.81       97.70      4.39 o 
   4   8   2      102.49      120.13      7.32 o 
   5   8   2       51.86       55.83      5.91 o 
   6   8   2       17.19       18.59      6.35 o 
   7   8   2       39.54       31.16      5.81 o 
   0   9   2       52.85       42.95      4.73 o 
   1   9   2      299.52      252.13      5.95 o 
   2   9   2       48.09       49.86      3.66 o 
   3   9   2       17.85       21.51      3.11 o 
   4   9   2        6.45       -2.51      3.35 o 
   5   9   2       19.84       15.27      4.61 o 
   6   9   2        4.30        8.29      5.57 o 
   0  10   2      175.34      189.74      7.99 o 
   1  10   2       89.04       93.65      4.38 o 
   2  10   2        5.29        7.50      2.88 o 
   3  10   2       25.80       27.66      4.05 o 
   4  10   2        7.16        1.71      4.27 o 
   5  10   2       10.87       13.37      4.30 o 
   0  11   2        2.73        2.82      4.13 o 
   1  11   2        7.58        6.65      3.07 o 
   2  11   2       37.33       33.70      4.46 o 
   3  11   2        9.94        7.85      5.03 o 
   4  11   2       20.85       26.14      6.38 o 
   0  12   2       16.51       13.47      5.16 o 
   1  12   2        2.55        4.64      3.31 o 
   2  12   2        0.44       -3.18      3.18 o 
   1   0   3       10.26        7.34      0.63 o 
   2   0   3      224.45      232.80      3.35 o 
   3   0   3     8390.45     8594.72     79.47 o 
   4   0   3      347.23      301.46      6.24 o 
   5   0   3      187.97      168.96      3.93 o 
   6   0   3       30.62       30.19      3.07 o 
   7   0   3        0.02       -0.52      5.71 o 
   8   0   3       44.58       53.44      8.82 o 
   9   0   3       31.64       28.41      8.48 o 
   0   1   3      975.70     1028.43     13.52 o 
   1   1   3    11283.58    11072.06     90.67 o 
   2   1   3     4101.48     4095.60     32.71 o 
   3   1   3     1864.95     1827.16     14.45 o 
   4   1   3     3353.19     3464.00     26.68 o 
   5   1   3       34.97       36.96      1.62 o 
   6   1   3      109.03      117.50      5.17 o 
   7   1   3      114.92      103.95      6.92 o 
   8   1   3        6.60       -1.33      4.71 o 
   9   1   3        4.44        4.75      5.39 o 
   0   2   3    12171.30    12481.17    174.75 o 
   1   2   3     1537.48     1500.94     17.24 o 
   2   2   3     3836.40     3936.76     31.02 o 
   3   2   3     1600.18     1629.95     13.57 o 
   4   2   3      833.35      815.04      7.82 o 
   5   2   3      455.46      455.22      5.80 o 
   6   2   3       76.86       80.05      3.68 o 
   7   2   3       28.33       27.42      4.76 o 
   8   2   3       50.78       49.32      5.67 o 
   9   2   3        5.69       -2.31      5.16 o 
   0   3   3     4440.81     4347.81     62.55 o 
   1   3   3     2045.74     2088.96     20.13 o 
   2   3   3     1597.71     1576.29     13.38 o 
   3   3   3       12.92       11.42      1.15 o 
   4   3   3      227.09      231.65      3.28 o 
   5   3   3      493.30      476.83      5.93 o 
   6   3   3      325.98      380.15     10.92 o 
   7   3   3       14.82       22.95      4.82 o 
   8   3   3        1.26       -4.50      4.50 o 
   9   3   3       66.46       86.04      8.77 o 
   0   4   3      440.50      458.87      9.45 o 
   1   4   3      303.68      287.92      6.84 o 
   2   4   3      396.29      388.03      4.48 o 
   3   4   3      519.55      546.40      7.58 o 
   4   4   3      330.67      305.69      4.26 o 
   5   4   3      633.83      654.77      8.11 o 
   6   4   3      143.39      158.90      5.35 o 
   7   4   3       98.78      111.16     11.21 o 
   8   4   3       35.97       28.15      8.48 o 
   9   4   3       29.67       41.23     29.98 o 
   0   5   3        7.56        3.20      2.24 o 
   1   5   3       79.63       92.75      3.91 o 
   2   5   3     1476.49     1475.91     15.19 o 
   3   5   3      205.30      200.85      3.54 o 
   4   5   3       78.79       76.97      3.42 o 
   5   5   3      518.81      528.14      8.74 o 
   6   5   3      449.78      452.77     10.17 o 
   7   5   3       44.23       37.96      7.58 o 
   8   5   3        5.68        8.46      7.92 o 
   9   5   3        1.95        8.79      9.03 o 
   0   6   3     1237.49     1387.83     21.34 o 
   1   6   3      193.34      197.66      4.12 o 
   2   6   3      683.95      639.24      8.89 o 
   3   6   3       53.88       72.31      3.10 o 
   4   6   3       54.19       62.57      3.30 o 
   5   6   3        0.89       -2.04      3.15 o 
   6   6   3       89.20      104.15      6.77 o 
   7   6   3       11.97       15.86      3.87 o 
   8   6   3       31.30       23.59      8.66 o 
   0   7   3       17.22       13.71      3.51 o 
   1   7   3      294.04      287.29      6.75 o 
   2   7   3      115.32      119.89      4.01 o 
   3   7   3       15.09        2.10      2.61 o 
   4   7   3       11.96       15.04      3.32 o 
   5   7   3      119.88      148.40     12.34 o 
   6   7   3       19.38       37.90      5.11 o 
   7   7   3       27.71       27.04      4.78 o 
   8   7   3        4.89       -4.59      7.72 o 
   0   8   3       12.63       12.47      3.52 o 
   1   8   3      142.40      133.56      4.17 o 
   2   8   3      185.65      181.43      5.01 o 
   3   8   3       53.33       48.76      3.40 o 
   4   8   3       93.16       93.18      6.97 o 
   5   8   3       38.50       50.59      6.40 o 
   6   8   3       23.19       19.19      4.48 o 
   7   8   3       39.58       46.37      5.38 o 
   0   9   3       11.54       45.93      6.19 o 
   1   9   3       64.93       68.23      3.49 o 
   2   9   3      108.79      103.80      4.33 o 
   3   9   3       20.88       24.84      2.99 o 
   4   9   3       10.72        7.54      4.56 o 
   5   9   3       18.92       21.20      4.52 o 
   6   9   3       56.73       63.48      5.84 o 
   0  10   3       69.44       88.30      7.98 o 
   1  10   3       76.35       76.55      4.21 o 
   2  10   3        3.06       -1.49      2.68 o 
   3  10   3       36.84       26.97      4.15 o 
   4  10   3       19.25       26.79      5.40 o 
   5  10   3       21.36       24.95      5.01 o 
   0  11   3        0.46        7.29      4.03 o 
   1  11   3       14.87       14.06      3.25 o 
   2  11   3       30.88       28.66      3.92 o 
   3  11   3        4.51        4.39      5.17 o 
   4  11   3       15.56       11.63      5.72 o 
   0  12   3       10.33       23.76      7.38 o 
   1  12   3        3.71        6.47      3.28 o 
   2  12   3       12.06       11.42      3.71 o 
   0   0   4      389.61      425.76      6.95 o 
   1   0   4     2644.05     2617.93     30.21 o 
   2   0   4    15555.57    15595.55    157.36 o 
   3   0   4     2217.45     2138.15     22.06 o 
   4   0   4        3.78        3.52      1.46 o 
   5   0   4     1645.30     1735.72     19.67 o 
   6   0   4       38.21       41.59      3.84 o 
   7   0   4       90.90       78.78      8.48 o 
   8   0   4       23.09       20.07     13.03 o 
   9   0   4        2.55       -2.83      7.72 o 
   0   1   4       96.54       87.28      2.00 o 
   1   1   4     2900.05     2806.79     28.91 o 
   2   1   4     4182.34     4270.86     32.97 o 
   3   1   4     4523.43     4663.92     36.24 o 
   4   1   4     1862.86     2026.48     16.26 o 
   5   1   4       20.33       19.43      1.41 o 
   6   1   4      489.25      483.28      9.37 o 
   7   1   4       39.38       36.56      5.19 o 
   8   1   4       29.83       36.79      5.66 o 
   9   1   4       67.76       78.47      7.07 o 
   0   2   4     1268.12     1327.86     40.51 o 
   1   2   4      897.53      896.42     10.69 o 
   2   2   4       35.59       41.50      1.38 o 
   3   2   4      154.62      131.04      2.73 o 
   4   2   4      924.75      908.90      8.55 o 
   5   2   4       38.67       38.73      2.05 o 
   6   2   4       28.73       21.61      3.50 o 
   7   2   4      248.39      248.90      9.04 o 
   8   2   4       21.22       11.60      5.91 o 
   9   2   4       63.78       53.91      6.74 o 
   0   3   4     8319.91     8330.45    117.44 o 
   1   3   4      522.57      550.56      7.29 o 
   2   3   4      212.10      226.95      3.15 o 
   3   3   4      532.35      579.26      6.26 o 
   4   3   4      113.59      124.12      2.46 o 
   5   3   4      256.18      246.91      4.09 o 
   6   3   4      484.11      477.03      8.32 o 
   7   3   4      121.99      116.22      6.68 o 
   8   3   4       38.70       33.09      6.53 o 
   9   3   4        2.76       -0.02      6.49 o 
   0   4   4     1058.28     1097.64     20.69 o 
   1   4   4      322.10      365.77      5.12 o 
   2   4   4     2330.79     2360.03     21.74 o 
   3   4   4     1025.59      956.34      9.50 o 
   4   4   4       77.63       76.05      2.28 o 
   5   4   4      140.21      141.13      3.38 o 
   6   4   4       29.51       40.32      3.55 o 
   7   4   4      218.63      206.45     10.04 o 
   8   4   4       17.50       20.31      6.05 o 
   9   4   4       34.12       16.53     15.90 o 
   0   5   4       11.27        2.72      2.55 o 
   1   5   4      802.13      816.89     10.17 o 
   2   5   4      178.16      141.16      5.61 o 
   3   5   4       60.85       63.40      2.63 o 
   4   5   4      410.05      417.31      5.88 o 
   5   5   4       42.69       40.55      3.33 o 
   6   5   4       40.63       32.96      4.28 o 
   7   5   4       52.02       54.04      7.60 o 
   8   5   4        7.83       -2.61      7.13 o 
   9   5   4        4.26        8.01      9.03 o 
   0   6   4       44.70       52.11      5.41 o 
   1   6   4      605.28      582.42      8.00 o 
   2   6   4       40.77       36.49      2.70 o 
   3   6   4       63.21       51.61      2.63 o 
   4   6   4       28.34       30.95      3.11 o 
   5   6   4       75.56       85.66      5.25 o 
   6   6   4       21.68       20.22      4.64 o 
   7   6   4        5.36        7.67      4.19 o 
   8   6   4        4.33       -7.18      7.18 o 
   0   7   4        7.83        1.08      3.58 o 
   1   7   4       45.16       44.17      3.58 o 
   2   7   4       33.81       36.18      2.89 o 
   3   7   4      135.63      139.26      4.22 o 
   4   7   4       34.51       34.63      3.87 o 
   5   7   4       45.88       63.76      5.69 o 
   6   7   4      187.58      181.69      8.35 o 
   7   7   4       98.68       98.09      6.21 o 
   8   7   4       26.52       25.58      8.82 o 
   0   8   4       28.01       44.62      4.09 o 
   1   8   4      369.03      349.09      6.73 o 
   2   8   4      397.50      375.76      7.10 o 
   3   8   4       80.24       90.12      4.06 o 
   4   8   4      112.70      118.78      6.99 o 
   5   8   4      101.35       95.70      6.59 o 
   6   8   4       13.30        9.96      4.21 o 
   7   8   4        0.22        2.89      3.96 o 
   0   9   4       15.29        8.58      3.93 o 
   1   9   4      200.04      197.88      5.15 o 
   2   9   4       18.85       20.37      3.10 o 
   3   9   4        7.61        6.12      2.79 o 
   4   9   4        7.35        9.63      3.97 o 
   5   9   4       14.93       13.36      4.37 o 
   6   9   4      169.32      173.82      8.00 o 
   0  10   4       95.21       93.90      6.31 o 
   1  10   4       15.01       11.46      2.99 o 
   2  10   4       45.44       39.76      5.32 o 
   3  10   4       14.72       10.55      3.41 o 
   4  10   4       18.22       15.55      4.99 o 
   5  10   4       20.71       29.42      5.92 o 
   0  11   4        0.04        6.04      4.32 o 
   1  11   4        2.44       -2.68      2.68 o 
   2  11   4       16.01       18.58      3.72 o 
   3  11   4        6.45       -2.39      4.97 o 
   4  11   4       22.70       10.77      6.06 o 
   0  12   4        0.35       16.02      5.36 o 
   1  12   4        1.86       -1.60      3.00 o 
   2  12   4        3.38        0.30      3.37 o 
   1   0   5     3363.16     3249.98     37.37 o 
   2   0   5      121.58      127.86      2.47 o 
   3   0   5     1056.80     1081.11     13.69 o 
   4   0   5        0.82        0.16      1.22 o 
   5   0   5      111.59      115.82      6.04 o 
   6   0   5      343.22      328.88     14.07 o 
   7   0   5      118.21      104.52     12.25 o 
   8   0   5        0.01       -6.44      6.44 o 
   9   0   5       19.55       15.26      8.66 o 
   0   1   5      720.29      723.23     11.02 o 
   1   1   5    24264.32    23832.32    210.10 o 
   2   1   5      730.21      720.31      6.21 o 
   3   1   5     2373.40     2461.54     19.75 o 
   4   1   5     1007.69     1019.17      8.96 o 
   5   1   5      165.33      154.23      3.60 o 
   6   1   5      332.84      311.86      9.40 o 
   7   1   5       67.71       50.51      5.56 o 
   8   1   5       10.89        9.05      5.02 o 
   9   1   5       41.62       45.93      6.38 o 
   0   2   5     4127.17     4126.95     58.95 o 
   1   2   5     3001.45     3073.68     29.76 o 
   2   2   5      981.67     1026.54      9.31 o 
   3   2   5       18.98       15.27      1.56 o 
   4   2   5      387.89      340.12      8.45 o 
   5   2   5      291.57      289.73      4.29 o 
   6   2   5        9.29        9.73      4.61 o 
   7   2   5       92.38      101.15      8.05 o 
   8   2   5       57.39       63.99      6.34 o 
   9   2   5       25.88       36.30      6.22 o 
   0   3   5     3237.81     3192.17     57.29 o 
   1   3   5     3117.08     3067.05     37.71 o 
   2   3   5      192.62      192.53      2.95 o 
   3   3   5      469.35      443.12      5.18 o 
   4   3   5       32.39       29.66      1.54 o 
   5   3   5      167.91      153.34      3.30 o 
   6   3   5      206.23      222.35      6.10 o 
   7   3   5       95.08       94.70     12.36 o 
   8   3   5       27.41       23.85     11.40 o 
   9   3   5       34.07       32.65      7.61 o 
   0   4   5       83.73       85.96      3.90 o 
   1   4   5      112.50       97.31      3.35 o 
   2   4   5      280.39      288.81      5.62 o 
   3   4   5      228.16      220.33      3.57 o 
   4   4   5      885.51      845.99      8.77 o 
   5   4   5      106.97      100.54      2.95 o 
   6   4   5      101.06       97.88      4.50 o 
   7   4   5        3.57        8.28      5.35 o 
   8   4   5       42.22       40.90      6.79 o 
   9   4   5        8.57       -0.45      9.12 o 
   0   5   5     2031.90     1932.77     30.71 o 
   1   5   5     1301.33     1276.44     14.52 o 
   2   5   5     1208.84     1179.72     14.08 o 
   3   5   5      267.10      248.68      3.89 o 
   4   5   5      473.67      471.59      7.01 o 
   5   5   5       57.23       68.35      5.60 o 
   6   5   5       32.57       22.65      3.88 o 
   7   5   5       36.79       33.32      7.25 o 
   8   5   5        0.97       -1.82      7.37 o 
   9   5   5        5.67        6.47      8.82 o 
   0   6   5      194.52      193.29      6.75 o 
   1   6   5      276.39      304.85      5.61 o 
   2   6   5      428.82      422.65      6.90 o 
   3   6   5       62.54       80.23      2.93 o 
   4   6   5      123.40      128.04      4.44 o 
   5   6   5      238.95      237.87     11.55 o 
   6   6   5        9.19       13.80      4.82 o 
   7   6   5       32.01       26.71      7.19 o 
   8   6   5       33.77       23.85     14.60 o 
   0   7   5      240.60      219.81      6.97 o 
   1   7   5      372.30      343.94      6.80 o 
   2   7   5      136.32      118.10      4.12 o 
   3   7   5      126.67      129.18      3.75 o 
   4   7   5      137.89      146.53      6.07 o 
   5   7   5      162.90      157.44      7.55 o 
   6   7   5       20.04       19.82      4.78 o 
   7   7   5        7.67       11.81      4.65 o 
   8   7   5        4.76        4.55      8.09 o 
   0   8   5       49.72       62.17      6.01 o 
   1   8   5       55.79       57.55      4.00 o 
   2   8   5       10.00        7.66      2.51 o 
   3   8   5      142.10      132.25      5.05 o 
   4   8   5       20.22       18.19      4.50 o 
   5   8   5      133.21      119.82      7.19 o 
   6   8   5       10.99        7.43      4.68 o 
   7   8   5        9.18        7.47      4.53 o 
   0   9   5       13.01       18.70      4.94 o 
   1   9   5      122.21      129.12      4.81 o 
   2   9   5       95.50       91.29      4.56 o 
   3   9   5       42.81       41.08      3.89 o 
   4   9   5       14.80       10.28      4.39 o 
   5   9   5       63.62       64.08      5.56 o 
   6   9   5       30.34       21.25      6.76 o 
   0  10   5       18.91       18.04      4.40 o 
   1  10   5       14.16        8.50      3.92 o 
   2  10   5       35.33       26.98      3.66 o 
   3  10   5       45.33       50.05      4.50 o 
   4  10   5       20.92       30.85      5.83 o 
   5  10   5       18.08       17.70      9.15 o 
   0  11   5        0.05        3.67      4.08 o 
   1  11   5       15.24       24.78      3.53 o 
   2  11   5        4.27        2.84      3.09 o 
   3  11   5        9.03       16.62      6.12 o 
   4  11   5       19.44       30.28     10.61 o 
   0  12   5       28.12       48.48      6.23 o 
   1  12   5        5.78        5.09      4.26 o 
   2  12   5        9.24        8.54      3.89 o 
   0   0   6     8091.92     8073.96    121.56 o 
   1   0   6     7373.67     7460.58     79.46 o 
   2   0   6        5.72        8.64      1.00 o 
   3   0   6     9662.46     9557.32     92.32 o 
   4   0   6     2307.69     2245.22     23.37 o 
   5   0   6       12.79       13.05      2.13 o 
   6   0   6       16.41       18.13      2.85 o 
   7   0   6      100.71       75.82     13.56 o 
   8   0   6        0.05       -6.07      6.07 o 
   9   0   6       75.59       98.74     15.90 o 
   0   1   6      838.03      795.77     12.08 o 
   1   1   6       78.29       91.64      1.81 o 
   2   1   6     4793.87     4721.20     34.32 o 
   3   1   6     1279.41     1332.69     10.94 o 
   4   1   6      326.28      333.18      3.97 o 
   5   1   6       13.04       17.65      1.89 o 
   6   1   6       33.38       39.06      3.19 o 
   7   1   6       62.66       55.55      5.59 o 
   8   1   6        0.83        3.37      4.68 o 
   9   1   6        5.65       -5.16      5.16 o 
   0   2   6    12845.74    12721.62    175.44 o 
   1   2   6      774.10      813.40      8.87 o 
   2   2   6      174.92      183.62      3.12 o 
   3   2   6       99.13       89.05      2.68 o 
   4   2   6     2190.41     2270.64     18.83 o 
   5   2   6      151.56      161.57      3.54 o 
   6   2   6       24.42       19.75      4.61 o 
   7   2   6       33.71       31.00      5.79 o 
   8   2   6       33.68       37.73      5.75 o 
   9   2   6       14.46        8.39      6.58 o 
   0   3   6     3832.72     3753.79     54.50 o 
   1   3   6     1570.09     1534.39     21.31 o 
   2   3   6       28.04       30.59      1.55 o 
   3   3   6     1789.81     1848.34     15.70 o 
   4   3   6       44.79       50.37      2.20 o 
   5   3   6      498.41      459.46      5.83 o 
   6   3   6      494.79      493.76      8.99 o 
   7   3   6       17.54       14.62      4.52 o 
   8   3   6        5.22        4.79      5.67 o 
   9   3   6       11.00       10.58      7.90 o 
   0   4   6     1510.77     1638.89     25.96 o 
   1   4   6      157.52      139.67      7.56 o 
   2   4   6      355.55      384.65      5.25 o 
   3   4   6      848.80      806.21      8.52 o 
   4   4   6      322.01      329.33      6.86 o 
   5   4   6      105.54      119.34      3.33 o 
   6   4   6      186.74      178.01      9.78 o 
   7   4   6      134.27      131.27      8.88 o 
   8   4   6        3.01        6.57      6.03 o 
   9   4   6        9.92        7.14     10.17 o 
   0   5   6     3829.24     3859.25     79.61 o 
   1   5   6      146.95      136.98      4.20 o 
   2   5   6      194.68      206.00      4.13 o 
   3   5   6       81.37       86.12      2.32 o 
   4   5   6      195.68      214.09      4.72 o 
   5   5   6      372.35      378.93      9.13 o 
   6   5   6      156.73      145.16      6.07 o 
   7   5   6        9.00       -1.53      6.29 o 
   8   5   6       66.25       47.90      9.40 o 
   9   5   6       56.70       58.61     10.67 o 
   0   6   6      325.79      637.63     22.68 o 
   1   6   6        5.98       12.36      2.01 o 
   2   6   6      177.10      185.33      6.84 o 
   3   6   6       57.56       44.92      2.47 o 
   4   6   6      279.08      245.73      5.87 o 
   5   6   6      119.89       98.51      5.36 o 
   6   6   6       25.97       22.22      6.21 o 
   7   6   6        9.34       16.70      4.65 o 
   8   6   6        4.03       -1.04      7.74 o 
   0   7   6      205.15      211.26     10.98 o 
   1   7   6      279.92      279.54      6.22 o 
   2   7   6      520.09      466.48      8.02 o 
   3   7   6       41.66       44.08      2.63 o 
   4   7   6       41.23       41.20      4.29 o 
   5   7   6      103.62       96.55      6.39 o 
   6   7   6       10.80       13.38      4.74 o 
   7   7   6        6.68       -4.45      6.83 o 
   8   7   6        4.51       -6.00      7.74 o 
   0   8   6       56.28       73.74      7.43 o 
   1   8   6      145.50      146.00      5.02 o 
   2   8   6      168.51      145.31      5.95 o 
   3   8   6      175.09      176.82      5.85 o 
   4   8   6      143.74      180.46      8.68 o 
   5   8   6       55.60       70.50      6.17 o 
   6   8   6       27.73       23.05      5.27 o 
   7   8   6        4.55        0.69      4.84 o 
   0   9   6      117.53      111.16      6.44 o 
   1   9   6       31.86       27.88      3.51 o 
   2   9   6        9.56        4.83      2.96 o 
   3   9   6      193.62      181.14      6.10 o 
   4   9   6       57.59       50.64      6.20 o 
   5   9   6       47.00       66.50      6.77 o 
   6   9   6       15.76       13.58      4.52 o 
   0  10   6       11.86        8.48      5.32 o 
   1  10   6       43.21       34.50      3.69 o 
   2  10   6       19.44       19.84      3.96 o 
   3  10   6       22.01       30.77      3.95 o 
   4  10   6        9.72        3.65      4.71 o 
   5  10   6       11.57        5.78      4.92 o 
   0  11   6        6.05        4.53      4.32 o 
   1  11   6       36.81       38.21      4.16 o 
   2  11   6        3.63       -0.76      3.18 o 
   3  11   6       13.04       14.60      4.36 o 
   4  11   6       30.03       18.46      8.32 o 
   0  12   6        4.81       16.44      5.00 o 
   1  12   6        5.23        3.99      3.88 o 
   2  12   6        8.83        5.22     10.84 o 
   1   0   7      608.25      556.72      6.71 o 
   2   0   7     1253.49     1336.75     15.21 o 
   3   0   7       55.93       47.23      4.40 o 
   4   0   7     2696.43     2703.98     27.79 o 
   5   0   7      675.92      675.48      9.89 o 
   6   0   7      391.90      373.34     10.35 o 
   7   0   7        6.30        9.61      6.52 o 
   8   0   7        1.71      -12.25     12.25 o 
   9   0   7        4.38       -8.08      8.08 o 
   0   1   7     1536.45     1460.25     17.56 o 
   1   1   7    10611.28    10228.56     90.48 o 
   2   1   7      776.73      777.20      6.77 o 
   3   1   7      319.93      315.33      3.99 o 
   4   1   7      657.84      700.23      6.74 o 
   5   1   7      287.45      294.21      4.16 o 
   6   1   7      364.77      409.15      8.85 o 
   7   1   7       42.90       32.98      4.80 o 
   8   1   7       24.70       27.95      5.37 o 
   9   1   7        8.94        7.22      5.73 o 
   0   2   7     6476.66     6003.47     83.63 o 
   1   2   7      794.18      777.45      8.73 o 
   2   2   7     2552.66     2588.32     21.39 o 
   3   2   7       62.00       55.61      1.52 o 
   4   2   7       45.70       40.78      2.05 o 
   5   2   7      296.42      302.36      4.46 o 
   6   2   7      330.78      343.29      7.75 o 
   7   2   7      209.10      208.73      8.61 o 
   8   2   7        4.58       -0.35      4.78 o 
   9   2   7       13.75       13.03      7.01 o 
   0   3   7       37.85       49.43      2.63 o 
   1   3   7      732.87      734.63      9.06 o 
   2   3   7      514.86      491.98      5.38 o 
   3   3   7       51.63       58.61      1.76 o 
   4   3   7      651.42      642.50      6.76 o 
   5   3   7      177.47      154.23      3.24 o 
   6   3   7       76.26       83.87      6.16 o 
   7   3   7       15.68       13.75      7.30 o 
   8   3   7        6.29        4.94      6.05 o 
   9   3   7        2.39       -6.09      6.09 o 
   0   4   7      898.97      939.68     35.05 o 
   1   4   7     3210.11     3244.59     36.00 o 
   2   4   7       69.40       86.92      4.08 o 
   3   4   7      104.62      109.49      2.96 o 
   4   4   7     1049.77     1056.11     10.98 o 
   5   4   7      166.44      163.38      4.06 o 
   6   4   7      123.99      129.33      5.49 o 
   7   4   7       18.53       24.80      5.62 o 
   8   4   7       21.63       28.62      6.62 o 
   9   4   7       23.98       15.68      8.82 o 
   0   5   7      957.15     1045.09     24.74 o 
   1   5   7     1120.63     1085.36     14.62 o 
   2   5   7      573.40      563.79      8.06 o 
   3   5   7      269.69      269.93      4.62 o 
   4   5   7      307.96      308.17      5.99 o 
   5   5   7      237.81      228.74      6.58 o 
   6   5   7      215.51      198.55     10.95 o 
   7   5   7       78.45       72.38      6.74 o 
   8   5   7       11.05        5.63     10.17 o 
   9   5   7        1.80       -7.56      8.48 o 
   0   6   7       29.13       31.64      3.62 o 
   1   6   7       35.72       28.10      2.97 o 
   2   6   7      200.74      219.47      6.01 o 
   3   6   7      327.71      302.16      5.16 o 
   4   6   7       56.15       61.14      3.57 o 
   5   6   7       46.54       54.87      4.39 o 
   6   6   7       92.87       97.08      8.55 o 
   7   6   7        1.21        1.84      6.32 o 
   8   6   7       20.07       15.12      8.11 o 
   1   7   7      190.77      177.05      5.41 o 
   2   7   7      121.99      127.97      4.50 o 
   3   7   7      119.94      124.44      4.04 o 
   4   7   7      104.42      108.57      5.39 o 
   5   7   7       41.85       47.34      5.81 o 
   6   7   7        8.35        7.74      4.42 o 
   7   7   7       28.58       27.68      6.33 o 
   8   7   7       29.87       12.83      8.38 o 
   0   8   7        5.44       -4.09      4.35 o 
   1   8   7       22.86       25.27      3.71 o 
   2   8   7       82.41       93.85      4.11 o 
   3   8   7       48.25       53.05      4.00 o 
   4   8   7       16.24       16.73      3.71 o 
   5   8   7      148.60      167.42      9.09 o 
   6   8   7        2.76        5.57      4.58 o 
   7   8   7       16.95       13.75      5.45 o 
   0   9   7       14.40       23.96      3.98 o 
   1   9   7       29.97       27.78      3.83 o 
   2   9   7       89.61       91.23      4.81 o 
   3   9   7       28.11       22.44      3.44 o 
   4   9   7      144.73      161.68      9.00 o 
   5   9   7        6.45        9.31      4.75 o 
   6   9   7        0.62       -3.80      3.84 o 
   0  10   7      149.78      163.72      7.89 o 
   1  10   7        2.50        1.09      2.87 o 
   2  10   7        9.08        5.48      3.02 o 
   3  10   7       30.16       38.24      4.33 o 
   4  10   7       16.01       18.64      4.94 o 
   5  10   7       31.31       45.80      7.94 o 
   0  11   7       19.49       13.84      5.32 o 
   1  11   7       22.27       16.59      3.81 o 
   2  11   7       21.38       18.57      4.20 o 
   3  11   7       25.57       18.72      4.43 o 
   4  11   7       16.18       19.19      5.82 o 
   0  12   7       17.57       16.34      5.39 o 
   1  12   7        6.05        8.08      3.75 o 
   0   0   8     7928.97     7764.22    117.05 o 
   1   0   8     2245.88     2135.51     23.35 o 
   2   0   8     2825.28     2953.92     32.33 o 
   3   0   8     1366.26     1349.72     14.79 o 
   4   0   8     1919.95     1845.25     19.73 o 
   5   0   8       47.12       46.88      2.68 o 
   6   0   8      349.86      354.80     10.20 o 
   7   0   8       18.32        4.03      6.07 o 
   8   0   8       46.91       44.93      8.85 o 
   9   0   8       18.37       18.77      8.48 o 
   0   1   8        1.19       -0.60      0.97 o 
   1   1   8     4115.61     4079.53     33.63 o 
   2   1   8     8260.65     8072.81     65.65 o 
   3   1   8      717.79      705.57      6.42 o 
   4   1   8      558.77      562.31      5.77 o 
   5   1   8      471.66      469.31      5.58 o 
   6   1   8      687.88      661.34     10.87 o 
   7   1   8       59.07       56.80      5.71 o 
   8   1   8       41.60       31.27      5.64 o 
   9   1   8       48.05       62.67      6.97 o 
   0   2   8       17.83       42.47      2.07 o 
   1   2   8     2342.77     2357.87     24.35 o 
   2   2   8     1240.01     1271.90     11.24 o 
   3   2   8      116.07      129.14      3.02 o 
   4   2   8      837.77      815.41      7.98 o 
   5   2   8      199.02      203.66      3.74 o 
   6   2   8      438.06      401.92      8.35 o 
   7   2   8       53.04       56.33      6.70 o 
   8   2   8       11.83       12.00      5.19 o 
   9   2   8       20.59       31.46      7.40 o 
   0   3   8      967.70      999.78     18.59 o 
   1   3   8     1983.67     1907.19     20.63 o 
   2   3   8      928.73      914.45      9.38 o 
   3   3   8     1607.42     1637.97     14.11 o 
   4   3   8       28.49       32.11      1.87 o 
   5   3   8      983.83      993.26     10.56 o 
   6   3   8       33.18       35.69      3.67 o 
   7   3   8       50.97       58.38      5.49 o 
   8   3   8       12.01       10.96      6.01 o 
   9   3   8        9.73       11.10     10.97 o 
   0   4   8     2622.44     2393.52     36.52 o 
   1   4   8      140.99      137.09      3.77 o 
   2   4   8     1284.84     1249.94     13.39 o 
   3   4   8      963.75      928.00     10.45 o 
   4   4   8      379.38      395.76      5.36 o 
   5   4   8       21.19       16.10      2.25 o 
   6   4   8      202.55      218.28      6.94 o 
   7   4   8      132.49      132.26      8.16 o 
   8   4   8       74.02       99.06     11.18 o 
   9   4   8       10.36        6.37      8.46 o 
   0   5   8     1140.70     1136.69     34.84 o 
   1   5   8      483.86      489.46      8.87 o 
   2   5   8     1438.57     1469.16     14.99 o 
   3   5   8      472.62      471.62      6.46 o 
   4   5   8      103.39      114.76      4.43 o 
   5   5   8       24.92       21.14      4.41 o 
   6   5   8        1.26        6.71      3.30 o 
   7   5   8       33.95       30.44      5.68 o 
   8   5   8        6.24       -3.28      7.82 o 
   0   6   8        2.61        4.03      2.92 o 
   1   6   8       61.90       54.51      3.53 o 
   2   6   8      599.36      604.37      9.05 o 
   3   6   8      313.18      323.63      5.33 o 
   4   6   8      149.50      157.22      4.95 o 
   5   6   8      230.34      242.48      9.24 o 
   6   6   8       48.43       65.83      5.89 o 
   7   6   8        0.31        4.36      6.28 o 
   8   6   8       13.23        3.46      8.09 o 
   0   7   8      451.33      438.54     14.28 o 
   1   7   8       39.10       35.13      3.54 o 
   2   7   8      172.36      124.77      4.87 o 
   3   7   8      242.81      240.54      5.02 o 
   4   7   8       70.96       73.03      4.22 o 
   5   7   8      210.14      214.05      8.44 o 
   6   7   8       62.27       76.44      6.31 o 
   7   7   8        0.88       -1.22      4.55 o 
   8   7   8       10.43       10.95      8.85 o 
   0   8   8       34.12      126.52      8.90 o 
   1   8   8        4.82        5.27      3.48 o 
   2   8   8      341.00      335.50      7.00 o 
   3   8   8      133.93      129.94      4.69 o 
   4   8   8      130.33      121.15      6.05 o 
   5   8   8      107.22      117.87      7.27 o 
   6   8   8       21.15       20.87      5.46 o 
   7   8   8       11.68       13.73      7.55 o 
   0   9   8       49.91       45.61     10.66 o 
   1   9   8      146.40      144.34      6.61 o 
   2   9   8       14.16       11.43      3.20 o 
   3   9   8      128.31      131.82      5.48 o 
   4   9   8       12.84       18.63      5.46 o 
   5   9   8        9.00        9.82      5.04 o 
   6   9   8       12.02        8.15      5.40 o 
   0  10   8        4.28       -3.06      3.83 o 
   1  10   8       21.17       14.12      3.37 o 
   2  10   8        1.04        2.10      3.15 o 
   3  10   8        5.26        6.23      3.97 o 
   4  10   8       15.23       10.84      5.87 o 
   5  10   8        8.83        6.90      4.83 o 
   0  11   8      127.16      155.46      8.21 o 
   1  11   8       50.73       58.81      5.67 o 
   2  11   8        6.06        3.42      3.30 o 
   3  11   8       19.25       25.24      6.45 o 
   4  11   8        2.13       17.62      6.16 o 
   0  12   8       33.12       36.05      5.88 o 
   1  12   8       18.32       20.53      4.12 o 
   1   0   9    28987.02    28535.22    303.05 o 
   2   0   9     5284.78     5219.76     60.15 o 
   3   0   9     1360.79     1345.19     15.57 o 
   4   0   9      649.27      709.17      8.91 o 
   5   0   9      609.98      595.60      9.17 o 
   6   0   9        0.24        2.71      2.70 o 
   7   0   9       17.78        1.70      5.71 o 
   8   0   9       11.77        4.62      6.81 o 
   9   0   9       34.47       65.11     10.13 o 
   0   1   9     5598.15     5575.23     77.53 o 
   1   1   9      156.52      154.83      2.18 o 
   2   1   9     1235.32     1289.15     11.04 o 
   3   1   9     1800.68     1968.85     15.31 o 
   4   1   9      356.41      353.81      4.28 o 
   5   1   9     1321.47     1320.74     12.00 o 
   6   1   9       90.21       87.24      3.91 o 
   7   1   9       68.08       48.89      5.54 o 
   8   1   9       26.35       24.45      5.40 o 
   9   1   9       78.91       85.58      9.56 o 
   0   2   9     2143.29     2195.41     31.92 o 
   1   2   9     2333.50     2218.86     23.09 o 
   2   2   9      392.03      404.31      4.73 o 
   3   2   9      426.77      454.93      5.03 o 
   4   2   9      421.97      395.03      4.86 o 
   5   2   9      152.44      164.55      3.45 o 
   6   2   9      959.96      929.12     14.02 o 
   7   2   9        2.41       -4.07      4.07 o 
   8   2   9       19.45       13.52      6.92 o 
   9   2   9       23.84       29.57      7.42 o 
   0   3   9       28.02       57.22      3.61 o 
   1   3   9     1683.70     1713.65     19.76 o 
   2   3   9     1322.56     1412.68     13.67 o 
   3   3   9      426.35      460.01      6.13 o 
   4   3   9      484.11      490.22      6.68 o 
   5   3   9        1.27        1.57      2.66 o 
   6   3   9       44.65       59.59      4.03 o 
   7   3   9       22.92       33.98      6.26 o 
   8   3   9        0.41       -3.17      5.67 o 
   9   3   9        7.01        6.10      6.77 o 
   0   4   9      338.33      316.90     13.85 o 
   1   4   9      461.50      493.44      7.10 o 
   2   4   9      497.88      492.30      6.87 o 
   3   4   9      399.74      405.88      5.95 o 
   4   4   9     1267.33     1306.21     13.59 o 
   5   4   9      195.93      195.31      4.37 o 
   6   4   9      109.74      101.30      5.34 o 
   7   4   9       34.17       37.29      6.17 o 
   8   4   9        4.99       -0.11      9.24 o 
   9   4   9       11.24       12.16     15.38 o 
   0   5   9       14.71        5.32      3.53 o 
   1   5   9     1406.60     1392.97     19.04 o 
   2   5   9      632.21      597.28      7.87 o 
   3   5   9        7.45        4.58      2.78 o 
   4   5   9      183.07      166.55      4.94 o 
   5   5   9      356.22      342.10      7.76 o 
   6   5   9      183.88      207.78      7.10 o 
   7   5   9        7.42        9.33      5.35 o 
   8   5   9       13.60        6.31      8.66 o 
   1   6   9      376.60      387.65     11.30 o 
   2   6   9      299.50      285.94      5.30 o 
   3   6   9      537.92      529.59      7.62 o 
   4   6   9      357.03      345.94      7.23 o 
   5   6   9      492.49      477.11     10.46 o 
   6   6   9       35.12       43.84      5.11 o 
   7   6   9        1.41        3.47      6.85 o 
   8   6   9        5.74        2.23      8.01 o 
   0   7   9      289.03      287.78     12.42 o 
   1   7   9        7.98        8.93      3.30 o 
   2   7   9      259.29      276.43      7.50 o 
   3   7   9       16.24       19.16      2.31 o 
   4   7   9      277.04      280.49      8.83 o 
   5   7   9      201.90      215.72      8.56 o 
   6   7   9       62.33       61.45      5.93 o 
   7   7   9        0.44       -0.70      6.86 o 
   8   7   9       39.77       48.50     10.24 o 
   0   8   9      239.07      239.30      9.43 o 
   1   8   9       64.90       69.37      5.08 o 
   2   8   9       15.54       30.06      4.30 o 
   3   8   9      196.91      165.50      5.27 o 
   4   8   9       26.12       38.76      4.58 o 
   5   8   9      169.32      193.43      8.48 o 
   6   8   9        4.67        0.81      4.97 o 
   7   8   9       24.25       15.59      5.79 o 
   0   9   9       31.96       63.56      6.75 o 
   1   9   9      122.52      127.57      5.33 o 
   2   9   9       98.12       97.93      5.03 o 
   3   9   9       19.56       27.89      3.56 o 
   4   9   9        9.63        6.38      4.58 o 
   5   9   9      116.30      133.31      7.87 o 
   6   9   9       10.08       11.95      5.58 o 
   0  10   9        0.42       -3.87      3.87 o 
   1  10   9       31.39       38.02      4.33 o 
   2  10   9        5.19        1.15      3.02 o 
   3  10   9        9.18        6.87      3.82 o 
   4  10   9       56.79       45.49      7.36 o 
   5  10   9       16.66       13.66      6.52 o 
   0  11   9       25.93       29.88      6.50 o 
   1  11   9       30.06       28.26      4.18 o 
   2  11   9       23.62       28.94      4.07 o 
   3  11   9        1.68       -1.77      4.24 o 
   4  11   9        0.79        2.12      4.95 o 
   0  12   9        1.08        5.78      5.05 o 
   1  12   9        0.16        0.63      4.07 o 
   0   0  10      316.48      353.80      6.36 o 
   1   0  10       11.57       15.07      1.32 o 
   2   0  10      750.65      732.30      9.02 o 
   3   0  10      930.72      862.46     10.09 o 
   4   0  10      249.06      251.17      4.45 o 
   5   0  10     1027.76     1035.44     17.12 o 
   6   0  10     1764.00     1731.93     38.46 o 
   7   0  10       22.93       32.10      7.55 o 
   8   0  10        3.51       -3.10      6.98 o 
   9   0  10       88.34       92.50     12.77 o 
   0   1  10      320.12      355.26      5.36 o 
   1   1  10     6101.49     6066.56     51.75 o 
   2   1  10     1350.15     1308.03     11.63 o 
   3   1  10     2845.07     2898.28     21.96 o 
   4   1  10      504.24      521.91      5.58 o 
   5   1  10      189.74      195.78      5.28 o 
   6   1  10      125.42      142.51      4.72 o 
   7   1  10       12.35        7.58      5.79 o 
   8   1  10       14.30       10.90      5.27 o 
   9   1  10       21.98       23.21      6.16 o 
   0   2  10        1.72        0.79      1.43 o 
   1   2  10     2259.14     2209.95     24.30 o 
   2   2  10      810.14      847.57      8.49 o 
   3   2  10     1154.23     1220.80     11.11 o 
   4   2  10       43.70       45.24      1.95 o 
   5   2  10        9.35        3.46      2.15 o 
   6   2  10      410.51      399.21     10.11 o 
   7   2  10      125.16      122.25     10.23 o 
   8   2  10       52.46       56.79      6.30 o 
   9   2  10       10.23        6.61      6.88 o 
   0   3  10       44.34       44.70      2.85 o 
   1   3  10     1094.68     1098.13     13.62 o 
   2   3  10      343.49      387.76      5.03 o 
   3   3  10     1155.07     1128.13     10.33 o 
   4   3  10      312.35      317.09      4.27 o 
   5   3  10      202.00      192.85      4.42 o 
   6   3  10       35.93       31.80      3.52 o 
   7   3  10        2.49        0.88      5.07 o 
   8   3  10       26.95       30.16      7.60 o 
   9   3  10       21.73       15.25     10.60 o 
   0   4  10      868.86      833.39     35.37 o 
   1   4  10      379.33      357.51      5.93 o 
   2   4  10      643.57      674.74      8.63 o 
   3   4  10      619.67      642.79      8.66 o 
   4   4  10        4.35        4.16      1.77 o 
   5   4  10       39.04       32.08      3.83 o 
   6   4  10       35.34       43.05      4.12 o 
   7   4  10       26.91       19.13      5.82 o 
   8   4  10        4.34       -0.52      5.90 o 
   9   4  10       37.85       23.35      9.77 o 
   0   5  10     1261.54     1214.90     22.78 o 
   1   5  10      241.27      232.73      6.68 o 
   2   5  10      139.58      134.70      3.57 o 
   3   5  10      148.39      156.86      4.43 o 
   4   5  10       37.32       36.83      2.50 o 
   5   5  10       34.97       36.08      3.54 o 
   6   5  10       37.62       44.58      5.76 o 
   7   5  10       16.46       17.56      5.48 o 
   8   5  10        7.95       -4.43     15.64 o 
   0   6  10     1571.17     1413.94     24.46 o 
   1   6  10      164.53      164.21      6.70 o 
   2   6  10       30.78       41.17      2.91 o 
   3   6  10      195.99      189.26      4.58 o 
   4   6  10       96.20      110.80      4.43 o 
   5   6  10      308.08      306.07     12.00 o 
   6   6  10      107.88      114.48      5.93 o 
   7   6  10        0.53        2.60      6.58 o 
   8   6  10       48.78       45.83     10.30 o 
   0   7  10      284.98      311.20     12.29 o 
   1   7  10      107.66      119.79      4.90 o 
   2   7  10       76.62       75.41      4.13 o 
   3   7  10        7.05        6.18      2.12 o 
   4   7  10       74.73       68.82      4.75 o 
   5   7  10       19.89       11.90      4.35 o 
   6   7  10        9.08       20.53      4.98 o 
   7   7  10       12.68       23.75      8.04 o 
   0   8  10       88.00      111.04     13.99 o 
   1   8  10      214.76      172.83      6.89 o 
   2   8  10       18.66       18.10      3.84 o 
   3   8  10       46.08       46.83      3.37 o 
   4   8  10      122.52      125.12      6.75 o 
   5   8  10       12.43       17.60      5.48 o 
   6   8  10       11.97       15.87      5.16 o 
   7   8  10        6.55       14.90      6.34 o 
   0   9  10       63.52       81.18      7.32 o 
   1   9  10      203.21      193.10      7.04 o 
   2   9  10       69.47       72.08      4.54 o 
   3   9  10        0.46       -3.44      3.44 o 
   4   9  10        1.00        0.64      4.67 o 
   5   9  10       71.35       86.24      7.03 o 
   6   9  10       12.01        3.64      7.09 o 
   0  10  10        3.25       45.59      6.86 o 
   1  10  10       25.47       28.53      4.30 o 
   2  10  10       31.53       30.64      3.95 o 
   3  10  10        5.54        6.37      4.11 o 
   4  10  10       17.09       24.30      8.01 o 
   5  10  10        2.36       -0.46      5.75 o 
   0  11  10       10.00        5.45      4.68 o 
   1  11  10        5.05        0.39      3.36 o 
   2  11  10        5.72        4.51      4.61 o 
   3  11  10       47.87       50.49      5.43 o 
   4  11  10       12.04       15.04      5.58 o 
   0  12  10        0.45        6.59      4.79 o 
   1  12  10        5.31        4.12      3.66 o 
   1   0  11       27.88       18.13      1.28 o 
   2   0  11     4107.61     4085.11     42.11 o 
   3   0  11      200.02      222.67      4.06 o 
   4   0  11     2073.08     2006.54     21.42 o 
   5   0  11        3.72       -0.90      1.95 o 
   6   0  11      553.19      607.09     13.25 o 
   7   0  11        2.36       13.70      6.81 o 
   8   0  11       22.11       17.56      7.35 o 
   9   0  11       26.68       30.28      8.82 o 
   0   1  11     3584.30     3352.59     34.53 o 
   1   1  11      171.57      153.74      2.38 o 
   2   1  11     1629.56     1641.96     14.97 o 
   3   1  11      306.92      283.21      3.51 o 
   4   1  11       43.39       47.98      1.73 o 
   5   1  11      959.36     1007.32      9.95 o 
   6   1  11      381.53      378.05      7.80 o 
   7   1  11       15.61        3.89      4.44 o 
   8   1  11       35.53       25.66      5.59 o 
   9   1  11       51.05       51.04      6.79 o 
   0   2  11     6422.88     6583.54     76.58 o 
   1   2  11      232.08      229.84      4.19 o 
   2   2  11     1695.92     1645.11     15.24 o 
   3   2  11      429.80      412.44      4.86 o 
   4   2  11      330.23      338.35      4.59 o 
   5   2  11      224.66      240.24      4.81 o 
   6   2  11      311.38      305.44      7.56 o 
   7   2  11       49.53       50.28      6.92 o 
   8   2  11       21.04       15.99      5.59 o 
   9   2  11       60.12       63.32      8.39 o 
   0   3  11     5845.72     5925.99     94.59 o 
   1   3  11      190.53      221.72      4.00 o 
   2   3  11      792.11      832.22      9.17 o 
   3   3  11        5.76        7.11      1.38 o 
   4   3  11       55.24       50.56      1.99 o 
   5   3  11      104.80      121.04      4.20 o 
   6   3  11      139.28      143.05      5.45 o 
   7   3  11        9.34       14.02      5.32 o 
   8   3  11        5.78       15.35      6.16 o 
   9   3  11       16.00       17.37      7.58 o 
   0   4  11      196.99      203.42      6.25 o 
   1   4  11     2147.68     2121.64     27.11 o 
   2   4  11      410.54      396.95      6.12 o 
   3   4  11       18.90       17.86      1.67 o 
   4   4  11      242.14      257.11      4.59 o 
   5   4  11      317.35      329.86      6.28 o 
   6   4  11      269.72      230.50     10.34 o 
   7   4  11        2.76        0.36      5.23 o 
   8   4  11       20.27       10.98      6.53 o 
   9   4  11        8.11        6.39      7.03 o 
   0   5  11      309.41      330.66     17.53 o 
   1   5  11     1471.05     1454.15     17.28 o 
   2   5  11      369.11      368.47      6.05 o 
   3   5  11       54.57       58.38      2.83 o 
   4   5  11       19.41       19.40      2.27 o 
   5   5  11      251.41      231.77      6.42 o 
   6   5  11       36.82       29.59      5.46 o 
   7   5  11       24.99       32.79      6.11 o 
   8   5  11       31.31       42.47     13.03 o 
   0   6  11      406.97      424.32     10.78 o 
   1   6  11      447.35      478.99      9.43 o 
   2   6  11       70.66       93.23      3.64 o 
   3   6  11       20.21       16.07      3.35 o 
   4   6  11      176.12      187.00      5.95 o 
   5   6  11      146.38      152.52      6.75 o 
   6   6  11       49.67       45.29      4.71 o 
   7   6  11        7.18        2.22      6.92 o 
   8   6  11       16.83       11.31     11.21 o 
   0   7  11      163.57      130.01      9.35 o 
   1   7  11      778.18      720.11     13.34 o 
   2   7  11      219.67      225.30      6.88 o 
   3   7  11       63.28       75.85      4.39 o 
   4   7  11       56.56       40.02      4.06 o 
   5   7  11       27.46       30.76      5.04 o 
   6   7  11       15.16       14.36      7.86 o 
   7   7  11        2.45       10.46     12.27 o 
   0   8  11       68.50       51.91      7.33 o 
   1   8  11      184.56      171.38      6.96 o 
   2   8  11      171.11      174.00      6.75 o 
   3   8  11      134.36      137.79      4.62 o 
   4   8  11       28.28       31.70      4.55 o 
   5   8  11       85.11       85.02      6.63 o 
   6   8  11        3.08       -0.43      6.08 o 
   7   8  11        7.73        0.08      5.20 o 
   0   9  11      186.37      167.31      9.71 o 
   1   9  11       69.63       87.97      5.61 o 
   2   9  11       59.26       61.95      4.51 o 
   3   9  11        6.36        4.33      3.92 o 
   4   9  11       62.09       56.52      7.00 o 
   5   9  11        9.37        5.11      4.83 o 
   6   9  11       14.39        5.33      6.12 o 
   0  10  11        4.96        0.60      6.55 o 
   1  10  11       41.82       33.78      4.08 o 
   2  10  11        5.39        1.23      3.17 o 
   3  10  11       12.30       12.72      4.23 o 
   4  10  11       35.30       43.53      7.04 o 
   5  10  11       47.98       60.99      8.04 o 
   0  11  11       13.42       33.34      7.61 o 
   1  11  11       24.40       19.44      4.10 o 
   2  11  11       64.64       67.30      8.77 o 
   3  11  11        1.96        7.03      5.20 o 
   0  12  11        8.54       11.52      5.10 o 
   0   0  12     6715.18     6723.42     91.89 o 
   1   0  12       33.55       32.59      1.59 o 
   2   0  12     6275.32     6189.27     63.07 o 
   3   0  12     4748.75     4750.27     46.53 o 
   4   0  12     1090.10     1117.70     12.26 o 
   5   0  12       22.14       22.33      1.96 o 
   6   0  12       84.94      121.56     12.77 o 
   7   0  12      101.30       88.62     15.38 o 
   8   0  12        3.12       11.39      7.55 o 
   9   0  12        6.22        4.17      8.46 o 
   0   1  12      426.85      364.59      5.58 o 
   1   1  12     2505.08     2519.16     22.29 o 
   2   1  12     2212.98     2198.70     19.68 o 
   3   1  12      144.05      150.49      2.57 o 
   4   1  12       54.67       58.93      1.88 o 
   5   1  12      470.43      500.56      6.30 o 
   6   1  12      538.85      518.20      9.38 o 
   7   1  12       22.21       20.89      4.92 o 
   8   1  12       36.12       31.83      5.80 o 
   9   1  12        5.17       -1.03      7.30 o 
   0   2  12      685.06      663.08      9.16 o 
   1   2  12      912.99      906.62     11.26 o 
   2   2  12      745.07      751.45      7.38 o 
   3   2  12      718.19      708.39      7.38 o 
   4   2  12      312.22      311.18      4.29 o 
   5   2  12      751.94      727.13     10.65 o 
   6   2  12      110.94       98.48      5.34 o 
   7   2  12       89.67       84.11      7.35 o 
   8   2  12       56.81       57.60      7.69 o 
   9   2  12       35.08       31.94      7.79 o 
   0   3  12     1380.06     1456.07     20.73 o 
   1   3  12     7830.68     7556.28     75.30 o 
   2   3  12     1353.66     1309.10     13.46 o 
   3   3  12       28.13       38.93      1.95 o 
   4   3  12      149.49      141.95      3.02 o 
   5   3  12      445.96      451.64      9.70 o 
   6   3  12       60.65       75.05      5.40 o 
   7   3  12        4.52        6.34      7.98 o 
   8   3  12        0.59       -0.96      5.60 o 
   9   3  12       17.23       34.09      7.79 o 
   0   4  12      597.97      652.73     27.77 o 
   1   4  12      601.34      650.02      9.36 o 
   2   4  12        0.28        3.66      1.86 o 
   3   4  12       16.97       17.47      2.80 o 
   4   4  12       78.87       85.60      3.75 o 
   5   4  12      408.89      391.00      8.54 o 
   6   4  12      378.66      385.32     11.24 o 
   7   4  12       82.95       78.90      9.78 o 
   8   4  12        4.28        7.72      6.29 o 
   9   4  12        7.06       -4.24      6.87 o 
   0   5  12       63.24       72.39      6.47 o 
   1   5  12     1794.27     1743.57     21.06 o 
   2   5  12      199.24      194.04      4.45 o 
   3   5  12      216.47      220.87      4.63 o 
   4   5  12      189.17      174.16      4.28 o 
   5   5  12       74.94       78.38      5.15 o 
   6   5  12       26.84       18.39      4.05 o 
   7   5  12       14.30       11.26      6.11 o 
   8   5  12        7.37       19.81     13.03 o 
   0   6  12      875.77      942.58     24.15 o 
   1   6  12      160.12      174.70      5.62 o 
   2   6  12       31.73       34.71      3.68 o 
   3   6  12      530.49      499.20      8.77 o 
   4   6  12      144.85      158.01      5.16 o 
   5   6  12      162.53      165.84      6.49 o 
   6   6  12       35.80       32.76      5.11 o 
   7   6  12       18.52       23.28      7.73 o 
   8   6  12        3.68        0.93      8.76 o 
   0   7  12      866.45      737.72     30.23 o 
   1   7  12      450.43      448.57     11.19 o 
   2   7  12      381.06      345.85      7.28 o 
   3   7  12      128.31      126.36      4.32 o 
   4   7  12       29.85       38.96      3.71 o 
   5   7  12       63.98       81.34      6.29 o 
   6   7  12        2.45       -5.01      5.01 o 
   7   7  12       23.09        6.64      7.98 o 
   0   8  12      232.97      258.66     32.79 o 
   1   8  12      289.16      266.75      8.36 o 
   2   8  12      103.31      102.36      5.54 o 
   3   8  12       36.90       39.87      3.30 o 
   4   8  12       40.88       44.60      4.76 o 
   5   8  12        0.51       -4.32      4.32 o 
   6   8  12       15.69       15.18      5.24 o 
   7   8  12        8.73       14.56      6.01 o 
   0   9  12      356.19      434.30     22.72 o 
   1   9  12        0.92        1.27      3.77 o 
   2   9  12       17.89       17.74      4.15 o 
   3   9  12        9.00        7.76      4.07 o 
   4   9  12       22.26       30.69      5.25 o 
   5   9  12       16.65       20.33      6.78 o 
   6   9  12       17.23       15.12      5.69 o 
   0  10  12        2.14       -5.71     11.21 o 
   1  10  12       19.60       26.29      3.95 o 
   2  10  12       16.42       17.25      4.48 o 
   3  10  12       24.88       21.78      5.00 o 
   4  10  12        0.58        1.49      7.37 o 
   5  10  12        1.75        4.75      7.89 o 
   0  11  12       58.43       77.89      6.99 o 
   1  11  12       57.71       77.83      8.80 o 
   2  11  12       28.73       30.34      4.92 o 
   3  11  12        0.75       -1.86      6.89 o 
   1   0  13     2891.96     2877.30     30.33 o 
   2   0  13     1013.09     1103.57     12.55 o 
   3   0  13     4588.88     4592.96     45.13 o 
   4   0  13      182.57      212.03      3.91 o 
   5   0  13      277.26      266.36      5.78 o 
   6   0  13     1720.98     1769.76     48.31 o 
   7   0  13      222.19      225.63     19.55 o 
   8   0  13        2.45       -0.49      6.81 o 
   9   0  13        4.84       -5.82      8.09 o 
   0   1  13     3414.91     3305.08     36.47 o 
   1   1  13     3259.02     3287.12     28.78 o 
   2   1  13      482.44      444.47      5.11 o 
   3   1  13      941.40      921.96      8.45 o 
   4   1  13      429.85      411.89      4.76 o 
   5   1  13      110.50      107.57      3.07 o 
   6   1  13       51.84       47.89      3.31 o 
   7   1  13      104.70      106.78      6.89 o 
   8   1  13       40.33       35.80      6.40 o 
   9   1  13       18.43       17.26      7.30 o 
   0   2  13        0.07        0.30      1.50 o 
   1   2  13     1715.16     1724.86     15.75 o 
   2   2  13     1571.12     1611.05     14.40 o 
   3   2  13       38.43       35.11      1.75 o 
   4   2  13      247.29      237.11      3.94 o 
   5   2  13       12.20       11.59      2.56 o 
   6   2  13      947.12      958.74     21.68 o 
   7   2  13      117.76      109.50      6.92 o 
   8   2  13        5.92       10.03      6.49 o 
   9   2  13        7.10       -7.00      7.00 o 
   0   3  13      416.56      437.65      8.35 o 
   1   3  13      930.54      996.52     11.12 o 
   2   3  13      272.09      279.42      4.62 o 
   3   3  13      301.57      308.51      4.34 o 
   4   3  13      505.39      522.70      6.45 o 
   5   3  13       78.26       76.28      4.79 o 
   6   3  13      236.19      217.55     10.41 o 
   7   3  13       81.49       77.49     10.93 o 
   8   3  13        1.03       -4.64      5.44 o 
   9   3  13        6.30        1.98      6.64 o 
   0   4  13     4040.65     4028.99     66.23 o 
   1   4  13     4457.79     4246.60     46.53 o 
   2   4  13       74.52       70.11      2.87 o 
   3   4  13      245.27      261.91      4.74 o 
   4   4  13       95.39      109.71      4.29 o 
   5   4  13      591.55      593.35      9.90 o 
   6   4  13       30.65       29.55      4.28 o 
   7   4  13       38.56       41.88      6.45 o 
   8   4  13       15.41       21.18      6.65 o 
   9   4  13        9.46       13.91      7.26 o 
   0   5  13       71.61       72.71      5.72 o 
   1   5  13      355.64      369.22      6.88 o 
   2   5  13      531.77      540.88      9.00 o 
   3   5  13      255.54      241.76      4.79 o 
   4   5  13        7.47        6.06      2.52 o 
   5   5  13       85.71       89.65      4.77 o 
   6   5  13        9.56       14.64      3.86 o 
   7   5  13       22.54       22.02      5.81 o 
   8   5  13       33.20       30.23      7.07 o 
   0   6  13      160.41      162.98      8.80 o 
   1   6  13      657.00      708.15     13.51 o 
   2   6  13       24.78       26.70      2.85 o 
   3   6  13       36.76       34.61      2.91 o 
   4   6  13       40.09       43.81      4.59 o 
   5   6  13        4.89        1.36      3.23 o 
   6   6  13       14.07       11.89      6.07 o 
   7   6  13       28.40       24.30      7.53 o 
   8   6  13        9.68        0.37      8.86 o 
   0   7  13      591.70      559.78     48.21 o 
   1   7  13       33.79       29.15      5.08 o 
   2   7  13       24.99       32.06      3.42 o 
   3   7  13      294.25      320.74      6.54 o 
   4   7  13      122.62      133.92      7.96 o 
   5   7  13       58.26       61.35      4.95 o 
   6   7  13       10.07        8.65      6.25 o 
   7   7  13        0.83       -0.25      7.23 o 
   0   8  13       15.14        8.72      6.64 o 
   1   8  13       11.29       14.28      4.16 o 
   2   8  13       25.25       27.17      3.56 o 
   3   8  13      391.65      363.02      9.31 o 
   4   8  13       35.13       42.45      4.77 o 
   5   8  13       13.30        4.77      4.55 o 
   6   8  13        3.54       -4.74      5.51 o 
   7   8  13        2.84       -5.18      9.71 o 
   0   9  13       26.90       24.65      6.44 o 
   1   9  13      140.59      130.33      7.21 o 
   2   9  13       33.33       31.38      5.38 o 
   3   9  13        1.73        2.31      4.61 o 
   4   9  13       55.05       50.06      8.55 o 
   5   9  13       22.83       13.82      8.28 o 
   6   9  13        8.59       -0.15      9.40 o 
   0  10  13        6.99       29.58      6.63 o 
   1  10  13       21.07       11.43      4.13 o 
   2  10  13       40.58       43.17      4.54 o 
   3  10  13       12.12       15.13      4.72 o 
   4  10  13       20.75       22.84      6.67 o 
   5  10  13        7.93        9.57      8.54 o 
   0  11  13       38.18       49.28      6.31 o 
   1  11  13       37.08       36.44      5.45 o 
   2  11  13        4.33        3.03      4.78 o 
   3  11  13       18.82       22.79      6.18 o 
   0   0  14      460.93      405.47      7.39 o 
   1   0  14     1605.00     1630.02     18.90 o 
   2   0  14       25.75       27.07      1.60 o 
   3   0  14       24.87       35.32      2.35 o 
   4   0  14      287.92      283.91      4.66 o 
   5   0  14       48.40       56.58      3.24 o 
   6   0  14     1465.65     1374.81     31.43 o 
   8   0  14       42.01       42.48      8.86 o 
   9   0  14        0.68       -4.06      7.92 o 
   0   1  14      914.82      919.65     11.31 o 
   1   1  14      174.07      157.00      2.42 o 
   2   1  14      862.50      847.64      8.55 o 
   3   1  14      157.84      155.85      2.79 o 
   4   1  14      245.18      249.75      3.63 o 
   5   1  14      488.59      489.90      6.88 o 
   6   1  14      213.65      201.43      5.44 o 
   7   1  14      295.80      289.57     10.28 o 
   8   1  14       34.36       31.00      5.77 o 
   9   1  14        4.96        2.31      6.58 o 
   0   2  14      219.64      193.06      4.36 o 
   1   2  14     2680.66     2754.61     24.51 o 
   2   2  14     1722.96     1788.93     15.94 o 
   3   2  14      749.57      699.99      7.67 o 
   4   2  14      147.74      163.34      3.33 o 
   5   2  14       29.94       35.90      2.99 o 
   6   2  14      263.86      245.57      8.33 o 
   7   2  14       35.55       37.05      8.65 o 
   8   2  14      139.91      151.92     10.20 o 
   9   2  14       11.84       10.38      6.99 o 
   0   3  14       48.59       53.34      3.30 o 
   1   3  14     1582.18     1583.35     16.59 o 
   2   3  14      969.04      998.81     10.34 o 
   3   3  14      437.82      496.78      5.40 o 
   4   3  14      113.48      113.66      2.87 o 
   5   3  14      453.56      464.27      8.67 o 
   6   3  14      336.83      336.60     11.09 o 
   7   3  14       48.77       42.88      6.49 o 
   8   3  14       93.07       93.77      8.48 o 
   9   3  14       13.90       16.73      7.18 o 
   0   4  14     1809.51     1782.12     31.80 o 
   1   4  14      333.91      350.22      5.78 o 
   2   4  14      218.78      222.16      4.82 o 
   3   4  14      244.85      243.67      4.19 o 
   4   4  14      141.10      136.73      3.63 o 
   5   4  14       31.36       29.13      3.77 o 
   6   4  14       74.71       60.78      6.88 o 
   7   4  14       33.24       29.97      9.33 o 
   8   4  14       21.61       25.50      6.69 o 
   9   4  14       53.61       48.56      8.77 o 
   0   5  14      715.29      795.72     16.81 o 
   1   5  14     1060.82     1081.26     14.40 o 
   2   5  14       58.48       74.60      3.97 o 
   3   5  14      102.81       96.25      3.44 o 
   4   5  14       19.85       11.13      2.89 o 
   5   5  14      317.05      342.70      9.38 o 
   6   5  14       23.87       16.35      4.16 o 
   7   5  14       41.84       36.32      6.28 o 
   8   5  14        2.22       -2.87      6.39 o 
   0   6  14      210.19      186.84     10.68 o 
   1   6  14      343.33      324.96      7.29 o 
   2   6  14       81.29       91.12      4.00 o 
   3   6  14       33.72       38.77      3.08 o 
   4   6  14      112.59      110.35      5.14 o 
   5   6  14       50.10       57.69      4.77 o 
   6   6  14      129.50      145.81      6.84 o 
   7   6  14       15.13       14.26      8.33 o 
   8   6  14       88.57       76.16     22.42 o 
   0   7  14      341.45      332.24     14.54 o 
   1   7  14       87.63       93.82      5.75 o 
   2   7  14      134.66      134.54      8.46 o 
   3   7  14       18.78       13.44      2.90 o 
   4   7  14      137.92      137.45      6.37 o 
   5   7  14       84.25       73.43      5.53 o 
   6   7  14       13.71       16.20      5.02 o 
   7   7  14        8.18       -0.59      6.92 o 
   0   8  14      367.18      414.54     16.83 o 
   1   8  14       77.57       98.86      5.98 o 
   2   8  14       65.45       59.86      4.51 o 
   3   8  14        1.49        7.30      4.57 o 
   4   8  14      302.84      293.22      9.56 o 
   5   8  14        1.72        6.64      4.50 o 
   6   8  14        0.43        3.76      4.94 o 
   7   8  14        5.89       -1.50      7.29 o 
   0   9  14      617.96      586.18     21.23 o 
   1   9  14      136.90      142.93      7.41 o 
   2   9  14        8.55        2.79      4.10 o 
   3   9  14       29.86       24.06      5.01 o 
   4   9  14       37.87       49.43      5.96 o 
   5   9  14       39.18       28.69      9.33 o 
   6   9  14       11.02       10.32      5.74 o 
   0  10  14      119.66      142.13      9.95 o 
   1  10  14       14.60       15.01      4.26 o 
   2  10  14       21.00       22.45      3.96 o 
   3  10  14       38.57       36.26      5.51 o 
   4  10  14       18.33       11.72      7.02 o 
   5  10  14        6.94       18.14      7.03 o 
   0  11  14        1.65        5.68     12.27 o 
   1  11  14       12.18        8.75      4.20 o 
   2  11  14       26.03       34.31      5.39 o 
   3  11  14       16.66       19.43      6.26 o 
   1   0  15     1922.13     2008.73     21.91 o 
   2   0  15     1767.55     1773.89     19.42 o 
   3   0  15       80.39      106.04      3.27 o 
   4   0  15      640.23      611.79      7.98 o 
   5   0  15       15.04       12.92      2.77 o 
   6   0  15       10.73       12.34      5.82 o 
   7   0  15      275.15      260.47     13.82 o 
   8   0  15       64.85       60.13     10.95 o 
   9   0  15        0.36        1.23      8.29 o 
   0   1  15      144.55      130.23      3.43 o 
   1   1  15     1939.20     1934.43     15.74 o 
   2   1  15      363.86      362.76      4.60 o 
   3   1  15       12.99        9.96      1.32 o 
   4   1  15       12.60       20.04      1.64 o 
   5   1  15      469.95      467.38      6.75 o 
   6   1  15      111.63      120.59      5.43 o 
   7   1  15       64.39       72.13      6.38 o 
   8   1  15        5.37       -3.23      5.06 o 
   9   1  15       53.83       49.38      9.30 o 
   0   2  15     1143.58     1156.86     16.59 o 
   1   2  15      122.19      147.11      2.58 o 
   2   2  15      609.95      636.73      6.74 o 
   3   2  15      197.84      220.39      3.75 o 
   4   2  15      120.67      107.63      2.86 o 
   5   2  15       26.04       32.42      3.01 o 
   6   2  15       50.58       41.84      4.79 o 
   7   2  15      183.07      167.79     10.46 o 
   8   2  15        0.08       -4.22      5.61 o 
   9   2  15        3.11       -0.31      6.35 o 
   0   3  15      163.07      169.43      5.23 o 
   1   3  15     4101.09     4249.70     41.19 o 
   2   3  15        2.27        2.04      1.99 o 
   3   3  15       28.52       86.92      9.07 o 
   4   3  15       51.05       56.56      2.35 o 
   5   3  15      762.76      767.78     15.64 o 
   6   3  15      156.95      151.04      9.82 o 
   7   3  15       42.21       38.97      6.56 o 
   8   3  15       61.97       45.19      7.90 o 
   9   3  15        1.05       -5.66      7.39 o 
   0   4  15       11.58       14.13      2.74 o 
   1   4  15     1578.53     1512.91     21.78 o 
   2   4  15      612.46      670.88      9.38 o 
   3   4  15      730.33      738.26      9.48 o 
   4   4  15      188.99      206.99      5.65 o 
   5   4  15      744.73      749.79     13.05 o 
   6   4  15      235.00      234.11      8.27 o 
   7   4  15      180.03      180.50      9.77 o 
   8   4  15      136.71      125.14      9.87 o 
   0   5  15      284.47      295.38      8.63 o 
   1   5  15      285.24      286.21      7.37 o 
   2   5  15      119.65      127.61      4.05 o 
   3   5  15      258.56      244.46      5.44 o 
   4   5  15      192.74      182.11      5.50 o 
   5   5  15       30.68       32.30      3.79 o 
   6   5  15       92.05      106.61      7.77 o 
   7   5  15       25.94       29.34     11.40 o 
   8   5  15       20.01       20.70      6.94 o 
   0   6  15      915.63      865.30     24.28 o 
   1   6  15       20.11       14.83      3.50 o 
   2   6  15       86.68       80.96      3.97 o 
   3   6  15      381.84      390.61      7.33 o 
   4   6  15      121.75      121.06      5.36 o 
   5   6  15       89.29       93.68      5.67 o 
   6   6  15       22.30       22.55      4.57 o 
   7   6  15       45.26       62.22      8.83 o 
   8   6  15       13.53       -1.14      9.13 o 
   0   7  15      184.63      159.66     14.04 o 
   1   7  15       82.43      104.00      6.55 o 
   2   7  15      231.45      227.47      7.72 o 
   3   7  15      155.96      144.45      5.18 o 
   4   7  15       76.20       77.28      6.46 o 
   5   7  15       25.27       33.37      4.57 o 
   6   7  15       24.08       22.67      5.62 o 
   7   7  15       10.68        8.31      7.64 o 
   0   8  15       49.05       49.43     10.54 o 
   1   8  15       64.47       63.36      6.10 o 
   2   8  15       56.75       53.16      5.55 o 
   3   8  15       33.11       29.01      4.75 o 
   4   8  15       86.56       89.59      6.21 o 
   5   8  15       36.31       47.39      6.16 o 
   6   8  15       39.29       50.13      6.60 o 
   0   9  15       83.16      106.78     11.77 o 
   1   9  15      156.77      169.36      7.96 o 
   2   9  15       84.34       83.73      6.04 o 
   3   9  15        8.53       22.03      4.69 o 
   4   9  15        9.78       19.45      5.30 o 
   5   9  15       68.51       67.84      8.66 o 
   6   9  15       19.41       24.32      7.42 o 
   0  10  15       67.21       69.51      8.63 o 
   1  10  15       29.47       26.38      4.71 o 
   2  10  15        1.42        4.97      3.42 o 
   3  10  15       12.55       14.26      5.19 o 
   4  10  15        1.76       -5.76      5.76 o 
   5  10  15       36.14       19.29     14.08 o 
   0  11  15       48.12       67.16     11.31 o 
   1  11  15        2.13        1.18      3.76 o 
   2  11  15       19.51       23.89      4.90 o 
   3  11  15        9.69       13.40      5.48 o 
   0   0  16       34.43       34.99      2.93 o 
   1   0  16      569.46      622.42      8.95 o 
   2   0  16      182.71      243.15      4.26 o 
   3   0  16      312.57      341.05      5.35 o 
   4   0  16        2.99        1.85      1.61 o 
   5   0  16      307.94      270.62      7.04 o 
   6   0  16        9.15       11.80      5.73 o 
   7   0  16      167.75      159.06     27.37 o 
   8   0  16       54.93       87.22      9.95 o 
   9   0  16       53.20       40.83      9.95 o 
   0   1  16      291.27      340.24      5.07 o 
   1   1  16     1320.85     1303.85     11.05 o 
   2   1  16     4409.59     4484.17     39.01 o 
   3   1  16       53.13       56.74      2.04 o 
   4   1  16       93.67       96.78      2.48 o 
   5   1  16      204.70      203.78      4.98 o 
   6   1  16       38.21       40.48      4.78 o 
   7   1  16      105.13      118.02      7.43 o 
   8   1  16       82.38       92.09      7.28 o 
   9   1  16        8.36        4.34      7.01 o 
   0   2  16      186.62      214.79      5.40 o 
   1   2  16      427.03      461.30      6.45 o 
   2   2  16      386.93      417.71      5.00 o 
   3   2  16     1372.00     1393.51     13.67 o 
   4   2  16      221.42      227.85      4.77 o 
   5   2  16      595.34      594.63      9.75 o 
   6   2  16      340.52      328.82     11.80 o 
   7   2  16       61.88       67.58      6.02 o 
   8   2  16        1.26        3.02      5.75 o 
   9   2  16        1.42       -2.02      6.67 o 
   0   3  16     1407.04     1396.59     18.11 o 
   1   3  16       54.21       55.10      2.19 o 
   2   3  16       67.87       64.73      2.06 o 
   3   3  16      253.06      240.55      4.20 o 
   4   3  16      584.03      568.44      7.81 o 
   5   3  16       42.97       31.15      3.63 o 
   6   3  16       33.96       46.79      6.02 o 
   7   3  16       18.39       16.49      6.16 o 
   8   3  16       25.49       33.60      7.26 o 
   9   3  16       45.61       59.64      9.10 o 
   0   4  16      753.58      829.04     15.27 o 
   1   4  16      137.22      149.42      4.54 o 
   2   4  16      245.75      247.94      4.95 o 
   3   4  16       91.53       98.86      4.04 o 
   4   4  16      274.20      266.92      5.64 o 
   5   4  16     1178.40     1129.98     17.47 o 
   6   4  16      110.54       98.89      7.36 o 
   7   4  16       65.00       78.18      7.71 o 
   8   4  16       34.38       41.02      9.18 o 
   0   5  16       36.41       30.76      3.22 o 
   1   5  16      168.62      157.91      4.84 o 
   2   5  16      117.26      120.85      3.95 o 
   3   5  16       27.82       22.67      2.80 o 
   4   5  16       16.47       16.26      3.03 o 
   5   5  16      127.77      131.78      5.72 o 
   6   5  16        6.14       12.51      4.51 o 
   7   5  16       68.88       81.86      7.64 o 
   8   5  16       13.72       10.55      6.60 o 
   0   6  16      170.65      153.24     10.50 o 
   1   6  16      766.48      742.45     12.32 o 
   2   6  16       49.54       51.19      3.59 o 
   3   6  16      107.74      105.56      4.21 o 
   4   6  16      102.84       93.77      4.92 o 
   5   6  16       82.21       80.85      5.00 o 
   6   6  16       77.82       61.81      5.52 o 
   7   6  16       13.63       10.61      5.74 o 
   8   6  16       24.19       21.92      9.40 o 
   0   7  16       70.00       58.16      7.95 o 
   1   7  16      148.60      152.02      8.12 o 
   2   7  16       31.22       29.57      4.06 o 
   3   7  16      117.74      119.42      4.95 o 
   4   7  16      104.98      113.32      5.48 o 
   5   7  16      132.18      140.43      8.20 o 
   6   7  16       11.36       19.21      5.44 o 
   7   7  16       20.91        6.50      9.56 o 
   0   8  16      466.67      504.49     19.34 o 
   1   8  16       26.39       19.70      4.96 o 
   2   8  16       18.98        9.24      4.63 o 
   3   8  16       76.64       78.38      7.90 o 
   4   8  16        6.97        8.37      4.26 o 
   5   8  16       26.80       26.03      6.49 o 
   6   8  16       22.30       21.61      7.08 o 
   0   9  16       11.97        5.54      6.51 o 
   1   9  16      114.34      101.78      6.93 o 
   2   9  16       63.17       62.66      5.65 o 
   3   9  16       22.42       18.48      4.85 o 
   4   9  16        6.06       17.39      5.66 o 
   5   9  16       19.81       15.42      6.99 o 
   6   9  16       27.26       35.97     20.47 o 
   0  10  16       56.04       35.07      7.73 o 
   1  10  16        6.49        8.38      4.72 o 
   2  10  16        7.94       11.38      4.49 o 
   3  10  16        6.19        1.62      4.49 o 
   4  10  16       18.80       18.52      6.86 o 
   0  11  16       32.69       23.69      7.96 o 
   1  11  16        3.58        4.94      4.83 o 
   2  11  16       43.53       50.40      5.59 o 
   3  11  16        0.49        6.64      5.36 o 
   1   0  17     5507.43     5459.49     56.61 o 
   2   0  17     5361.69     5460.17     59.83 o 
   3   0  17      567.24      622.20      8.34 o 
   4   0  17      418.05      401.35      6.06 o 
   5   0  17      149.49      145.28      8.01 o 
   6   0  17      803.19      840.22     22.43 o 
   7   0  17      308.53      303.54     44.84 o 
   8   0  17        7.57        8.12      7.72 o 
   9   0  17       31.47       33.49     11.47 o 
   0   1  17       95.56       98.87      2.45 o 
   1   1  17     2589.35     2615.26     20.24 o 
   2   1  17     1070.68     1182.72     11.30 o 
   3   1  17       53.63       49.29      2.01 o 
   4   1  17       78.95       74.36      2.53 o 
   5   1  17     1099.02     1031.81     14.56 o 
   6   1  17        3.53       -1.88      3.30 o 
   7   1  17      135.35      133.53      7.56 o 
   8   1  17       80.03       96.95     11.14 o 
   9   1  17       18.51        9.78     12.07 o 
   0   2  17     1375.49     1381.86     19.36 o 
   1   2  17      918.86      925.31      9.47 o 
   2   2  17      324.91      309.31      4.19 o 
   3   2  17      100.51      101.70      2.75 o 
   4   2  17      879.57      904.42      9.50 o 
   5   2  17      370.52      352.38      7.99 o 
   6   2  17        6.87        8.17      3.91 o 
   7   2  17        6.68        6.31      7.68 o 
   8   2  17      109.54      102.33     10.23 o 
   9   2  17       52.72       53.10      8.21 o 
   0   3  17       57.51       56.95      2.77 o 
   1   3  17      497.03      498.17      6.08 o 
   2   3  17      110.27      113.25      2.49 o 
   3   3  17      183.09      172.15      3.90 o 
   4   3  17      376.05      372.49      6.38 o 
   5   3  17        9.89        8.65      3.44 o 
   6   3  17      385.07      393.53     12.11 o 
   7   3  17       20.10       14.35      6.12 o 
   8   3  17        5.30       11.00      6.52 o 
   9   3  17        5.83        8.56      9.51 o 
   0   4  17      588.69      581.20     14.09 o 
   1   4  17      269.80      276.34      4.78 o 
   2   4  17      609.79      614.01     10.47 o 
   3   4  17      293.11      285.46      5.48 o 
   4   4  17      826.16      873.63     11.90 o 
   5   4  17      427.83      440.48     12.78 o 
   6   4  17       91.65       80.62      5.63 o 
   7   4  17       19.65       24.67      7.30 o 
   8   4  17       20.48       21.59      6.94 o 
   0   5  17       15.53       13.72      3.11 o 
   1   5  17      132.01      118.03      4.83 o 
   2   5  17       54.58       64.20      3.47 o 
   3   5  17       11.84        7.59      2.52 o 
   4   5  17      472.35      441.37      8.64 o 
   5   5  17      213.11      226.22      7.20 o 
   6   5  17       31.65       31.57      5.71 o 
   7   5  17       32.45       30.79      6.57 o 
   8   5  17        0.47        6.87      6.74 o 
   0   6  17      548.81      545.10     18.85 o 
   1   6  17       40.24       29.49      3.58 o 
   2   6  17      161.31      165.05      5.68 o 
   3   6  17       32.70       30.42      3.30 o 
   4   6  17      280.12      271.24     12.03 o 
   5   6  17       26.57       21.08      3.72 o 
   6   6  17       22.90       17.28      4.58 o 
   7   6  17       16.93       24.68      7.63 o 
   8   6  17        3.71       -7.12      8.26 o 
   0   7  17      409.07      393.21     26.69 o 
   1   7  17       29.61       22.55      5.97 o 
   2   7  17       77.69       72.31      6.04 o 
   3   7  17       97.76       96.62      4.75 o 
   4   7  17        6.01        8.52      4.22 o 
   5   7  17      174.87      197.45      7.94 o 
   6   7  17       30.10       30.07      5.78 o 
   7   7  17        2.94       -6.16      6.82 o 
   0   8  17       65.22       76.09     14.26 o 
   1   8  17      552.15      532.21     14.08 o 
   2   8  17       22.14       17.18      5.84 o 
   3   8  17      143.89      154.40      7.53 o 
   4   8  17       50.81       45.20      5.48 o 
   5   8  17       10.96        6.09      4.96 o 
   6   8  17       17.18       18.68      5.99 o 
   0   9  17      210.47      161.89     21.20 o 
   1   9  17       83.07       94.03      7.34 o 
   2   9  17      145.73      149.88      7.38 o 
   3   9  17       10.81       11.11      4.74 o 
   4   9  17        8.71        5.30      4.99 o 
   5   9  17       10.95       11.63      6.60 o 
   0  10  17        9.76       16.24      6.65 o 
   1  10  17      117.44      116.43      7.57 o 
   2  10  17       10.46        6.25      4.45 o 
   3  10  17       12.41       15.92      5.20 o 
   4  10  17        1.26        3.85      5.75 o 
   0  11  17       64.14       62.41      9.08 o 
   1  11  17       49.28       61.65      6.23 o 
   2  11  17       13.39       13.19      5.08 o 
   0   0  18     4814.81     4841.84     67.49 o 
   1   0  18     2436.74     2770.76     29.80 o 
   2   0  18      169.92      181.01      5.52 o 
   3   0  18        6.59       21.48      2.37 o 
   4   0  18      261.06      305.70      7.35 o 
   5   0  18      129.37      113.68      4.96 o 
   6   0  18        7.37       -1.68      5.53 o 
   7   0  18       62.24       78.39      9.40 o 
   8   0  18       89.50      110.32     11.04 o 
   9   0  18        0.57       27.59      9.03 o 
   0   1  18      809.65      848.10     10.17 o 
   1   1  18      148.82      155.06      3.70 o 
   2   1  18     3245.30     3403.68     30.17 o 
   3   1  18      268.84      248.87      3.90 o 
   4   1  18       28.75       31.86      2.00 o 
   5   1  18      447.39      425.93      8.33 o 
   6   1  18      152.76      147.16      6.63 o 
   7   1  18      163.69      155.98      8.15 o 
   8   1  18       20.61       16.25      5.54 o 
   9   1  18       33.85       26.68      8.38 o 
   0   2  18       76.61       93.81      4.59 o 
   1   2  18      174.32      168.50      3.07 o 
   2   2  18      283.01      315.96      4.33 o 
   3   2  18      241.15      239.14      4.20 o 
   4   2  18       43.69       42.05      2.46 o 
   5   2  18     1035.39      964.52     14.79 o 
   6   2  18      259.56      250.67      8.25 o 
   7   2  18       17.12       17.64      5.59 o 
   8   2  18       25.47       23.22      6.96 o 
   9   2  18        3.80        4.81      7.03 o 
   0   3  18      110.71      136.15      4.07 o 
   1   3  18      262.97      270.06      4.24 o 
   2   3  18      995.85      981.60     10.30 o 
   3   3  18      208.10      196.92      4.72 o 
   4   3  18       84.72       82.48      4.21 o 
   5   3  18       89.43      104.85      5.39 o 
   6   3  18       29.90       53.01      6.14 o 
   7   3  18       74.62       61.41      7.15 o 
   8   3  18       44.96       31.58      8.78 o 
   0   4  18      940.67      918.35     13.07 o 
   1   4  18      839.10      842.49     10.33 o 
   2   4  18      106.60       99.81      5.98 o 
   3   4  18       18.92       17.28      2.03 o 
   4   4  18       68.12       66.60      3.55 o 
   5   4  18      157.51      172.79      6.35 o 
   6   4  18       27.63       31.23      5.46 o 
   7   4  18      118.12      133.88     14.27 o 
   8   4  18       29.54       17.97      6.89 o 
   0   5  18        4.38       11.12      3.37 o 
   1   5  18      199.73      185.95      4.63 o 
   2   5  18       49.24       35.08      3.45 o 
   3   5  18      119.20      134.17      4.95 o 
   4   5  18      156.20      161.84      5.40 o 
   5   5  18       40.85       40.64      5.02 o 
   6   5  18       80.90       82.19      9.63 o 
   7   5  18        4.87       14.42      6.20 o 
   8   5  18       35.44       48.98      7.87 o 
   0   6  18      804.19      842.01     24.65 o 
   1   6  18       91.89       82.81      6.27 o 
   2   6  18      286.97      276.90      7.20 o 
   3   6  18       37.28       37.49      3.54 o 
   4   6  18        3.31        7.97      3.25 o 
   5   6  18        0.54        0.90      3.45 o 
   6   6  18       57.72       64.46      5.63 o 
   7   6  18       17.89       22.31      6.29 o 
   0   7  18      126.25      113.70     10.07 o 
   1   7  18      657.09      642.03     21.64 o 
   2   7  18      305.75      314.15     10.54 o 
   3   7  18        7.37       11.68      3.15 o 
   4   7  18      130.37      133.39      6.00 o 
   5   7  18       18.51       19.18      6.38 o 
   6   7  18       57.75       65.80      8.47 o 
   7   7  18       38.52       31.14      8.79 o 
   0   8  18      183.75      153.65     11.68 o 
   1   8  18      256.84      263.06     10.20 o 
   2   8  18      106.05       87.47      6.49 o 
   3   8  18       31.96       35.32      5.24 o 
   4   8  18        3.58        8.29      4.84 o 
   5   8  18        4.73        8.14      5.21 o 
   6   8  18       10.27       11.17      5.63 o 
   0   9  18      131.07      115.40     23.43 o 
   1   9  18       27.69       23.10      5.53 o 
   2   9  18       38.48       41.02      5.40 o 
   3   9  18       57.80       64.53      6.11 o 
   4   9  18       18.39       23.97      7.58 o 
   5   9  18       15.99       16.36      6.88 o 
   0  10  18        0.12        5.03      7.04 o 
   1  10  18       37.61       44.60      6.28 o 
   2  10  18       11.84       10.98      4.45 o 
   3  10  18       39.06       36.15      5.78 o 
   4  10  18        6.26       15.72      6.73 o 
   0  11  18        0.02       18.15      7.41 o 
   1  11  18       66.81       77.11      9.63 o 
   2  11  18       25.15       24.85      8.23 o 
   1   0  19      952.31     1074.64     12.14 o 
   2   0  19     1117.91     1184.10     14.83 o 
   3   0  19        2.43        0.52      2.46 o 
   4   0  19      285.54      282.98      5.06 o 
   5   0  19      825.70      779.38     14.36 o 
   6   0  19      225.10      240.70     11.90 o 
   7   0  19        0.13        5.62      6.61 o 
   8   0  19        0.34       -0.60      7.18 o 
   9   0  19        2.06       -9.65     10.69 o 
   0   1  19        5.39       17.64      1.47 o 
   1   1  19       20.11       20.94      1.58 o 
   2   1  19       17.97       12.82      1.95 o 
   3   1  19       91.02      103.88      2.62 o 
   4   1  19      147.78      153.53      3.27 o 
   5   1  19      119.98      118.52      4.73 o 
   6   1  19       83.14       77.32      5.54 o 
   7   1  19       43.82       48.21      6.17 o 
   8   1  19       63.32       80.63      8.59 o 
   9   1  19        2.69       -3.34      7.67 o 
   0   2  19      139.33      127.84      3.67 o 
   1   2  19      419.67      479.80      8.20 o 
   2   2  19      776.78      776.86      8.19 o 
   3   2  19       32.37       36.38      2.24 o 
   4   2  19       76.94       73.73      3.93 o 
   5   2  19      237.63      234.42      7.44 o 
   6   2  19      157.98      154.85      7.27 o 
   7   2  19      201.76      204.28     12.52 o 
   8   2  19       75.49       81.75     12.68 o 
   9   2  19       42.23       42.83     10.43 o 
   0   3  19     1957.03     1974.28     27.57 o 
   1   3  19      830.65      842.39      8.98 o 
   2   3  19      391.43      415.18      5.57 o 
   3   3  19       14.18       11.19      1.88 o 
   4   3  19       32.78       39.30      3.74 o 
   5   3  19       38.93       34.57      4.27 o 
   6   3  19       81.23       78.86      6.82 o 
   7   3  19       42.70       39.61     10.91 o 
   8   3  19        0.91       -3.60      6.33 o 
   0   4  19        2.28        1.02      1.84 o 
   1   4  19      774.10      782.63     10.12 o 
   2   4  19       14.96       16.52      2.35 o 
   3   4  19      246.41      262.01      6.23 o 
   4   4  19      190.28      195.45      5.56 o 
   5   4  19      180.65      174.70      6.43 o 
   6   4  19       63.32       82.63      7.08 o 
   7   4  19        3.80       15.52      6.16 o 
   8   4  19       12.11       10.77      6.87 o 
   0   5  19      274.91      244.54     11.36 o 
   1   5  19       61.58       79.75      4.23 o 
   2   5  19      432.43      412.88      8.66 o 
   3   5  19       35.87       32.95      4.14 o 
   4   5  19       96.31       80.11      4.73 o 
   5   5  19      203.45      212.75      7.17 o 
   6   5  19      102.64       97.10      6.42 o 
   7   5  19       15.84       28.78      6.63 o 
   8   5  19        8.61       11.53      6.96 o 
   0   6  19      309.00      278.18     26.74 o 
   1   6  19       20.56       31.88      4.87 o 
   2   6  19      162.23      174.36      7.73 o 
   3   6  19        6.09        6.26      4.20 o 
   4   6  19       33.78       29.41      4.00 o 
   5   6  19       11.37       15.90      3.90 o 
   6   6  19       51.93       53.35      5.40 o 
   7   6  19       17.45       15.66      7.14 o 
   0   7  19      418.57      384.07     18.02 o 
   1   7  19      949.18      920.52     26.11 o 
   2   7  19      118.27      107.21      6.98 o 
   3   7  19      201.79      207.88      6.34 o 
   4   7  19       45.44       52.87      4.54 o 
   5   7  19       67.92       61.30      5.48 o 
   6   7  19       26.41       25.59      5.00 o 
   7   7  19        8.13        4.01      7.46 o 
   0   8  19      384.30      337.99     16.34 o 
   1   8  19      391.51      389.86     12.47 o 
   2   8  19      105.74      115.20      7.66 o 
   3   8  19       36.57       46.74      5.43 o 
   4   8  19        7.14       13.66      4.92 o 
   5   8  19        0.02        1.46      5.25 o 
   6   8  19        0.62       -2.72      6.72 o 
   0   9  19       17.82        3.77      7.07 o 
   1   9  19      102.35      118.61      8.18 o 
   2   9  19       70.65       62.16      6.51 o 
   3   9  19        5.51        0.36      4.65 o 
   4   9  19       38.60       57.52      6.71 o 
   5   9  19        2.55       -9.60      9.60 o 
   0  10  19        4.03       -2.26      8.15 o 
   1  10  19       40.02       51.99      6.53 o 
   2  10  19        4.52       -0.92      4.57 o 
   3  10  19       10.55        9.47      4.96 o 
   4  10  19       24.30       14.20      8.49 o 
   0  11  19       15.96       15.21      7.90 o 
   1  11  19       35.69       48.39      6.10 o 
   2  11  19        5.65       13.84      5.30 o 
   0   0  20     3506.52     3217.91     50.63 o 
   1   0  20       55.47       76.19      2.51 o 
   2   0  20      440.06      492.18      7.53 o 
   3   0  20       71.78       63.76      2.64 o 
   4   0  20      347.51      328.67     10.03 o 
   5   0  20      242.28      256.28      8.21 o 
   6   0  20      588.10      560.27     27.73 o 
   7   0  20        3.72       -7.30      9.38 o 
   8   0  20       96.39       83.33     10.50 o 
   9   0  20       25.07       32.32     14.08 o 
   0   1  20      100.96      116.11      3.07 o 
   1   1  20      442.81      424.00      4.46 o 
   2   1  20     1057.95     1085.75     11.03 o 
   3   1  20       16.58       13.15      1.63 o 
   4   1  20      141.32      154.74      3.55 o 
   5   1  20      158.45      172.97      7.36 o 
   6   1  20      108.37      120.60      6.47 o 
   7   1  20       26.80       37.71      5.64 o 
   8   1  20      149.82      157.98     13.64 o 
   9   1  20        1.49       -6.91      6.91 o 
   0   2  20     2126.38     2161.82     27.36 o 
   1   2  20      708.59      701.76      7.90 o 
   2   2  20      634.08      644.54      7.65 o 
   3   2  20      356.92      365.47      5.63 o 
   4   2  20       20.10       13.05      2.70 o 
   5   2  20       67.69       73.69      4.38 o 
   6   2  20       80.00       89.80      5.92 o 
   7   2  20       50.82       50.65      6.97 o 
   8   2  20       43.44       54.68      7.98 o 
   0   3  20      194.40      183.23      5.13 o 
   1   3  20      311.60      292.20      4.37 o 
   2   3  20       14.93       22.71      1.84 o 
   3   3  20      205.82      195.35      4.07 o 
   4   3  20      305.09      270.24      6.30 o 
   5   3  20       11.46       10.90      3.61 o 
   6   3  20        2.97        3.48      4.91 o 
   7   3  20      105.73       99.04      8.03 o 
   8   3  20       46.74       51.14      9.33 o 
   0   4  20      472.69      419.53      9.07 o 
   1   4  20      113.83      109.79      2.74 o 
   2   4  20      132.25      148.96      3.29 o 
   3   4  20       47.70       40.55      2.77 o 
   4   4  20      654.59      658.67     11.43 o 
   5   4  20      114.03      106.46      5.64 o 
   6   4  20       13.84       14.85      5.36 o 
   7   4  20       16.60       19.54      6.40 o 
   8   4  20       34.62       45.53      7.68 o 
   0   5  20     1130.98     1050.25     18.20 o 
   1   5  20      944.09      847.17     13.70 o 
   2   5  20      169.38      156.08      5.65 o 
   3   5  20      130.34      147.84      7.49 o 
   4   5  20      410.35      402.30      9.28 o 
   5   5  20       51.13       47.13      6.07 o 
   6   5  20      153.64      164.26     10.96 o 
   7   5  20       47.51       53.14      7.42 o 
   8   5  20       40.95       46.27      8.22 o 
   0   6  20        7.00       -5.78     10.33 o 
   1   6  20      443.86      413.07     11.93 o 
   2   6  20      144.33      140.82      5.61 o 
   3   6  20       77.28       91.17      5.00 o 
   4   6  20       14.67       13.96      3.70 o 
   5   6  20       11.19       14.83      3.79 o 
   6   6  20       39.42       38.26      5.34 o 
   7   6  20      101.79      105.35     10.65 o 
   0   7  20        1.87       15.33      7.23 o 
   1   7  20       81.11       72.38      6.80 o 
   2   7  20      149.79      108.09      7.18 o 
   3   7  20       57.75       50.34      4.14 o 
   4   7  20       34.07       35.05      5.30 o 
   5   7  20       47.00       48.58      5.19 o 
   6   7  20        0.68       10.83      8.45 o 
   7   7  20       13.44       13.99     13.85 o 
   0   8  20       34.38       37.71     11.76 o 
   1   8  20        5.89        5.58      5.74 o 
   2   8  20       56.20       37.25      5.85 o 
   3   8  20       46.37       30.64      5.37 o 
   4   8  20        2.84        3.70      4.00 o 
   5   8  20       11.91        5.98      7.77 o 
   6   8  20       22.49       17.10      6.02 o 
   0   9  20       11.34        5.67      8.49 o 
   1   9  20       73.14       78.72      8.01 o 
   2   9  20       61.67       70.40      6.71 o 
   3   9  20       66.69       88.02     10.49 o 
   4   9  20       10.53        2.70      5.07 o 
   5   9  20        7.35       18.93      7.32 o 
   0  10  20       22.94       72.78     17.25 o 
   1  10  20       10.25       16.90      6.04 o 
   2  10  20       27.01       24.43      5.53 o 
   3  10  20       23.58       22.52      8.52 o 
   4  10  20        0.74       11.39      6.73 o 
   0  11  20        0.35        6.47      7.24 o 
   1  11  20       12.42       27.37      7.59 o 
   2  11  20        4.47       -3.82      8.80 o 
   1   0  21     3009.41     3142.19     32.01 o 
   2   0  21     1139.12     1134.39     14.53 o 
   3   0  21     3021.44     3076.64     37.17 o 
   4   0  21      140.80      164.02      6.69 o 
   5   0  21       23.38       24.83      5.57 o 
   6   0  21       68.97       57.33      7.50 o 
   7   0  21       25.77       26.28      8.09 o 
   8   0  21      215.69      205.48     33.63 o 
   9   0  21       64.27       38.58     14.60 o 
   0   1  21     1056.61     1138.05     12.84 o 
   1   1  21      512.69      472.86      4.92 o 
   2   1  21      198.69      211.93      3.96 o 
   3   1  21       16.14       12.58      1.67 o 
   4   1  21      186.01      182.39      4.17 o 
   5   1  21     1063.55     1082.32     16.94 o 
   6   1  21       36.67       34.48      5.07 o 
   7   1  21       10.90       19.57      7.12 o 
   8   1  21       38.03       46.84      7.41 o 
   9   1  21       60.52       53.22      8.55 o 
   0   2  21       37.98       41.39      3.14 o 
   1   2  21      118.42      123.76      2.88 o 
   2   2  21      335.56      324.75      4.88 o 
   3   2  21      194.67      193.22      4.18 o 
   4   2  21      685.21      633.86     10.82 o 
   5   2  21       51.98       42.29      3.90 o 
   6   2  21       78.20       70.52      6.35 o 
   7   2  21      114.73      118.36      9.56 o 
   8   2  21       44.57       37.91      7.79 o 
   0   3  21      151.26      144.21      6.72 o 
   1   3  21      260.14      249.71      4.64 o 
   2   3  21      246.09      230.05      4.12 o 
   3   3  21      306.83      348.55      6.42 o 
   4   3  21      199.92      196.15      6.03 o 
   5   3  21       26.13       24.01      5.57 o 
   6   3  21       18.93       24.01      5.38 o 
   7   3  21       13.75       15.57      5.78 o 
   8   3  21       35.91       32.02      7.79 o 
   0   4  21       69.72       74.28      5.55 o 
   1   4  21      238.96      238.86      4.17 o 
   2   4  21       88.91       75.69      3.48 o 
   3   4  21      147.16      140.61      5.72 o 
   4   4  21       38.86       47.37      4.61 o 
   5   4  21       37.37       38.51      5.65 o 
   6   4  21       10.70        2.62      5.17 o 
   7   4  21       23.40       18.58      6.39 o 
   8   4  21       13.28       20.03      7.42 o 
   0   5  21       85.14      111.73     13.36 o 
   1   5  21     1057.78     1035.18     15.95 o 
   2   5  21      201.94      219.74      7.46 o 
   3   5  21      209.23      196.85      6.39 o 
   4   5  21      159.74      161.95      6.22 o 
   5   5  21       57.14       48.78      4.64 o 
   6   5  21       16.05       19.20      4.64 o 
   7   5  21        0.99        3.88      5.75 o 
   8   5  21        7.95        8.98      6.84 o 
   0   6  21      264.86      276.00     14.00 o 
   1   6  21      245.13      237.59      9.26 o 
   2   6  21       51.80       48.47      4.03 o 
   3   6  21       63.74       56.82      4.98 o 
   4   6  21      134.52      132.97      6.08 o 
   5   6  21       21.54       30.19      5.00 o 
   6   6  21       36.47       44.09      5.53 o 
   7   6  21        4.26        9.94      8.40 o 
   0   7  21        0.29       48.26     15.64 o 
   1   7  21      109.43       92.24      6.93 o 
   2   7  21      163.10      168.46      8.95 o 
   3   7  21       62.96       68.46      5.30 o 
   4   7  21       31.01       44.14      6.31 o 
   5   7  21        9.08       10.86      4.42 o 
   6   7  21       21.52       16.95      8.90 o 
   7   7  21       19.41        3.38      9.03 o 
   0   8  21      106.21       81.05      9.93 o 
   1   8  21      120.07      125.83      9.12 o 
   2   8  21       33.15       41.36      6.17 o 
   3   8  21       22.77       30.89      4.48 o 
   4   8  21       29.99       25.78      4.91 o 
   5   8  21        9.67       14.00      6.79 o 
   6   8  21       11.53       14.46      7.63 o 
   0   9  21        3.03        7.32      8.01 o 
   1   9  21       59.00       57.50      6.95 o 
   2   9  21        9.98       19.37      5.44 o 
   3   9  21       52.30       60.30      6.40 o 
   4   9  21        2.81        6.93      5.81 o 
   5   9  21        0.20       -7.82      7.82 o 
   0  10  21        0.00        2.31      8.67 o 
   1  10  21        9.92       12.75      5.37 o 
   2  10  21       24.38       21.76      5.59 o 
   3  10  21        6.67        3.92      5.00 o 
   4  10  21        9.84        1.89     11.66 o 
   0  11  21        8.14        9.90     11.51 o 
   1  11  21        7.00       12.26      7.10 o 
   0   0  22       69.30       94.86      3.97 o 
   1   0  22       45.58       45.88      6.78 o 
   2   0  22        0.03        5.15      2.98 o 
   3   0  22      998.86     1039.19     14.29 o 
   4   0  22      292.66      260.69     11.11 o 
   5   0  22      114.48      119.55      7.04 o 
   6   0  22       30.62       18.04      9.02 o 
   7   0  22       31.71       17.37      7.50 o 
   8   0  22       13.39        3.31      7.92 o 
   0   1  22       89.18      110.54      3.46 o 
   1   1  22      499.59      509.80      5.22 o 
   2   1  22      421.78      394.45      5.68 o 
   3   1  22      318.74      327.74      4.83 o 
   4   1  22       78.87       70.73      3.47 o 
   5   1  22      627.79      584.80     12.56 o 
   6   1  22        0.04        3.48      4.20 o 
   7   1  22       41.76       39.31      5.74 o 
   8   1  22       11.46       16.05      6.77 o 
   0   2  22      213.85      197.41      4.97 o 
   1   2  22      549.41      518.25      6.56 o 
   2   2  22      216.20      227.65      4.02 o 
   3   2  22      180.82      180.46      4.10 o 
   4   2  22      137.51      136.66      5.56 o 
   5   2  22      732.82      728.41     12.52 o 
   6   2  22       19.21       12.02      4.96 o 
   7   2  22        6.69        8.09      5.57 o 
   8   2  22       13.61        3.21      6.40 o 
   0   3  22      408.43      370.72     10.71 o 
   1   3  22      192.09      191.78      3.63 o 
   2   3  22      154.47      143.68      3.44 o 
   3   3  22      183.50      168.49      4.70 o 
   4   3  22      174.17      162.79      6.81 o 
   5   3  22      147.96      160.99      6.56 o 
   6   3  22       42.30       47.09      6.53 o 
   7   3  22       15.33       18.12      6.25 o 
   8   3  22       26.82       19.32      7.57 o 
   0   4  22       12.14        6.99      5.40 o 
   1   4  22       31.14       33.51      2.85 o 
   2   4  22     1502.74     1402.76     16.98 o 
   3   4  22      205.32      194.98      5.14 o 
   4   4  22      143.18      144.50      6.51 o 
   5   4  22       15.35        8.83      4.63 o 
   6   4  22       20.29       23.11      5.66 o 
   7   4  22       46.17       51.77      7.34 o 
   8   4  22        1.93        0.44      6.96 o 
   0   5  22      623.14      620.29     20.81 o 
   1   5  22      193.44      186.00      6.17 o 
   2   5  22      107.01      107.12      5.04 o 
   3   5  22      485.71      455.17      9.73 o 
   4   5  22      197.31      187.73      6.67 o 
   5   5  22       23.72       14.66      4.01 o 
   6   5  22       29.16       49.47      6.46 o 
   7   5  22       83.08       86.55      8.32 o 
   0   6  22      537.63      528.18     19.92 o 
   1   6  22      328.01      311.04     10.57 o 
   2   6  22      250.58      230.93      8.33 o 
   3   6  22      182.03      193.60     11.21 o 
   4   6  22      113.56       93.81      5.47 o 
   5   6  22       73.40       72.93      5.83 o 
   6   6  22        4.95       18.54      5.36 o 
   7   6  22       19.26       21.33     10.07 o 
   0   7  22      166.35      150.60     11.68 o 
   1   7  22       62.16       72.23      7.19 o 
   2   7  22       42.42       56.06      7.89 o 
   3   7  22      103.07      106.85      6.68 o 
   4   7  22       18.08       15.18      3.97 o 
   5   7  22       41.93       44.35      4.85 o 
   6   7  22       34.28       36.68      8.29 o 
   0   8  22       43.41       31.48     10.98 o 
   1   8  22       26.94       38.07      6.08 o 
   2   8  22       95.45      115.74      7.99 o 
   3   8  22       35.17       50.51      5.02 o 
   4   8  22        4.62        4.19      4.11 o 
   5   8  22       14.16       18.29      7.30 o 
   6   8  22        8.84        0.78      6.34 o 
   0   9  22       22.07        2.86     11.00 o 
   1   9  22       17.08       16.75      5.83 o 
   2   9  22       37.96       34.73      6.65 o 
   3   9  22       14.82       19.43      6.45 o 
   4   9  22        0.02       -1.28      5.08 o 
   5   9  22       30.16       33.95      8.20 o 
   0  10  22       29.40       13.42      8.60 o 
   1  10  22       15.66       12.39      5.83 o 
   2  10  22        8.23       12.67      6.07 o 
   3  10  22        5.97        8.41      5.84 o 
   0  11  22       18.89       53.40     12.86 o 
   1   0  23      256.10      273.64      4.86 o 
   2   0  23      157.94      157.73      4.17 o 
   3   0  23      404.24      414.43      7.28 o 
   4   0  23      379.86      363.29      7.94 o 
   5   0  23      647.68      623.62     15.45 o 
   6   0  23       40.72       34.30      7.45 o 
   7   0  23       36.37       42.86      8.66 o 
   8   0  23        3.48       -1.03      7.55 o 
   0   1  23        0.21        0.49      1.63 o 
   1   1  23      358.08      404.11      4.55 o 
   2   1  23      195.07      194.01      4.01 o 
   3   1  23        4.82        6.93      2.06 o 
   4   1  23      612.54      605.08      9.56 o 
   5   1  23      382.73      389.68     10.24 o 
   6   1  23        0.83       -0.08      4.43 o 
   7   1  23        9.52        6.32      5.68 o 
   8   1  23        0.41       -5.57      6.50 o 
   0   2  23     1296.96     1343.67     18.42 o 
   1   2  23       78.57       78.24      2.48 o 
   2   2  23      152.15      158.58      3.46 o 
   3   2  23      758.49      759.16     14.29 o 
   4   2  23       20.42       25.88      4.66 o 
   5   2  23      269.61      253.60      7.76 o 
   6   2  23        2.20        6.68      4.91 o 
   7   2  23       24.57       29.43      6.67 o 
   8   2  23       25.58       18.47      7.26 o 
   0   3  23       96.47      112.17      3.96 o 
   1   3  23      470.62      450.26      9.19 o 
   2   3  23       58.27       59.37      2.57 o 
   3   3  23      611.36      608.85     10.84 o 
   4   3  23      446.81      434.07     11.26 o 
   5   3  23      111.31       98.62      5.82 o 
   6   3  23        0.59        0.11      6.16 o 
   7   3  23        4.17        7.20      5.78 o 
   8   3  23       27.72       20.13      7.21 o 
   0   4  23      415.91      410.81     15.80 o 
   1   4  23      256.29      280.29      5.23 o 
   2   4  23       38.53       37.51      5.25 o 
   3   4  23      171.00      157.96      4.83 o 
   4   4  23       92.07       90.44      6.53 o 
   5   4  23        9.72       16.12      4.11 o 
   6   4  23       35.73       33.07      6.28 o 
   7   4  23       39.81       40.45      8.19 o 
   8   4  23        3.56       -4.50      6.29 o 
   0   5  23       36.23       45.51      7.78 o 
   1   5  23      282.16      259.72      6.09 o 
   2   5  23       61.11       55.72      4.30 o 
   3   5  23      206.05      200.44      5.95 o 
   4   5  23       39.36       25.65      4.10 o 
   5   5  23       40.31       35.11      4.72 o 
   6   5  23       47.60       60.69      6.86 o 
   7   5  23        0.44        4.48      6.47 o 
   0   6  23      497.86      487.48     20.15 o 
   1   6  23      178.15      180.88      8.47 o 
   2   6  23      101.91       92.10      4.99 o 
   3   6  23      202.05      193.88      6.77 o 
   4   6  23       97.52      118.87      5.95 o 
   5   6  23       40.78       34.18      6.28 o 
   6   6  23       29.91       39.41      5.60 o 
   7   6  23       22.90       15.97      6.81 o 
   0   7  23       66.16       79.95      9.88 o 
   1   7  23       68.78       63.59      6.57 o 
   2   7  23       80.39       72.83      6.72 o 
   3   7  23       53.01       63.75      5.83 o 
   4   7  23       28.87       30.95      5.76 o 
   5   7  23       19.83       25.84      4.58 o 
   6   7  23       29.65       51.07      8.43 o 
   0   8  23       91.16       72.09     10.24 o 
   1   8  23       11.24        4.77      5.24 o 
   2   8  23        0.22       -5.06      5.10 o 
   3   8  23       60.29       66.42      5.81 o 
   4   8  23       17.95       15.26      5.04 o 
   5   8  23       10.60       21.27      5.77 o 
   6   8  23       14.77       31.80     16.16 o 
   0   9  23       11.59       18.77     11.80 o 
   1   9  23        5.39       11.63      5.38 o 
   2   9  23       32.48       35.79      6.28 o 
   3   9  23        7.54       10.69      5.79 o 
   4   9  23       19.30       22.04      6.35 o 
   5   9  23        2.27       24.50     16.16 o 
   0  10  23        3.42        2.68     11.66 o 
   1  10  23        0.50        1.16      5.33 o 
   2  10  23       38.24       35.52      6.20 o 
   3  10  23       27.29       25.55      6.63 o 
   0   0  24      233.74      249.89      6.75 o 
   1   0  24       75.27       87.29      2.90 o 
   2   0  24       59.78       46.91      2.76 o 
   3   0  24      296.40      328.80      8.38 o 
   4   0  24        2.54        7.15      2.86 o 
   5   0  24       77.40       76.85      6.17 o 
   6   0  24      363.47      410.35     15.61 o 
   7   0  24       20.40       16.58      7.55 o 
   8   0  24       87.29       91.53     13.29 o 
   0   1  24      549.62      556.96      7.86 o 
   1   1  24       43.04       51.17      1.71 o 
   2   1  24      104.62      103.10      3.08 o 
   3   1  24      137.42      144.76      4.87 o 
   4   1  24      254.18      260.77      6.75 o 
   5   1  24        5.85        2.42      4.01 o 
   6   1  24      102.64      111.83      6.62 o 
   7   1  24        4.00        6.83      8.29 o 
   8   1  24       94.88      107.76      9.59 o 
   0   2  24        6.40        7.49      2.29 o 
   1   2  24      289.25      289.57      5.26 o 
   2   2  24      662.96      671.47      8.25 o 
   3   2  24       40.90       41.67      3.17 o 
   4   2  24      140.56      143.67      6.09 o 
   5   2  24      280.35      253.25      7.35 o 
   6   2  24       15.94       19.86      6.78 o 
   7   2  24        1.48        8.75      6.00 o 
   8   2  24       16.10        5.44      6.71 o 
   0   3  24      597.67      613.73     10.32 o 
   1   3  24      208.82      190.50      6.08 o 
   2   3  24      123.93      120.31      3.59 o 
   3   3  24       56.13       76.11      4.31 o 
   4   3  24      192.49      178.64      9.92 o 
   5   3  24      152.54      159.40      6.88 o 
   6   3  24       96.78      111.60      7.69 o 
   7   3  24       11.47       12.99      8.74 o 
   8   3  24        1.72        3.12      6.72 o 
   0   4  24       56.84       53.70      5.06 o 
   1   4  24      146.98      141.19      3.90 o 
   2   4  24      374.13      344.90      6.72 o 
   3   4  24      515.87      438.57      8.73 o 
   4   4  24      171.30      179.38      7.32 o 
   5   4  24       36.02       39.72      4.79 o 
   6   4  24       88.66      110.67     10.00 o 
   7   4  24       46.70       38.92      7.44 o 
   8   4  24       42.31       53.43      8.36 o 
   0   5  24       49.72       59.81      8.50 o 
   1   5  24      445.96      407.83      8.00 o 
   2   5  24      200.31      189.77      5.94 o 
   3   5  24      334.54      300.64     10.59 o 
   4   5  24       24.67       13.93      4.49 o 
   5   5  24       93.64       84.48      5.73 o 
   6   5  24       67.36       81.22      8.59 o 
   7   5  24        1.18       -2.11     10.24 o 
   0   6  24       24.02       17.52      8.43 o 
   1   6  24      460.20      424.12     12.58 o 
   2   6  24      386.56      354.32      8.71 o 
   3   6  24      102.20      119.37      8.25 o 
   4   6  24        1.28        4.38      5.28 o 
   5   6  24       13.72       18.64      4.37 o 
   6   6  24       31.21       19.62      6.41 o 
   7   6  24       23.47       19.49      9.26 o 
   0   7  24      159.40      142.31     11.79 o 
   1   7  24       76.10       65.40      6.77 o 
   2   7  24       18.26       13.28      5.41 o 
   3   7  24       42.89       36.11      5.11 o 
   4   7  24        6.26        4.62      3.87 o 
   5   7  24       79.19       92.73      6.03 o 
   6   7  24        4.20       15.29      8.24 o 
   0   8  24       10.23       26.03      8.32 o 
   1   8  24       31.84       32.39      6.24 o 
   2   8  24       81.03       81.81      7.43 o 
   3   8  24        2.50       -3.80      3.80 o 
   4   8  24       22.17       27.59      6.02 o 
   5   8  24       13.84       14.49      6.67 o 
   0   9  24      108.01      109.61     11.90 o 
   1   9  24       13.48       20.07      6.00 o 
   2   9  24        8.96        0.77      7.11 o 
   3   9  24        0.23       12.43      6.57 o 
   4   9  24       26.88       26.68      8.98 o 
   0  10  24        9.71       16.49      8.34 o 
   1  10  24        4.97       -1.83      7.03 o 
   2  10  24       12.23       18.51      8.04 o 
   3  10  24       37.71       40.59      6.96 o 
   1   0  25      712.99      731.09      9.51 o 
   2   0  25      138.81      145.14      4.27 o 
   3   0  25      265.65      261.32     10.44 o 
   4   0  25       11.95       15.21      3.14 o 
   5   0  25       73.96       66.69     13.02 o 
   6   0  25      190.12      217.42     17.33 o 
   7   0  25        3.20       -8.06      8.86 o 
   8   0  25      113.49      157.45     17.73 o 
   0   1  25      626.15      593.62      8.31 o 
   1   1  25      245.46      229.57      3.39 o 
   2   1  25      343.79      327.35      5.36 o 
   3   1  25      344.19      331.63      6.39 o 
   4   1  25      756.67      719.87     13.04 o 
   5   1  25       71.07       59.88      7.19 o 
   6   1  25        3.50        1.53      4.23 o 
   7   1  25        4.47        8.01      7.30 o 
   8   1  25       55.04       55.45     10.61 o 
   0   2  25       36.81       42.96      2.99 o 
   1   2  25      492.55      499.18      6.69 o 
   2   2  25      359.96      345.63      5.40 o 
   3   2  25      158.19      151.28      4.98 o 
   4   2  25      115.39       97.13      5.09 o 
   5   2  25      283.62      258.67      8.30 o 
   6   2  25        2.26       -0.35      6.45 o 
   7   2  25       27.10       39.54     10.86 o 
   8   2  25        0.98        5.97      7.43 o 
   0   3  25      187.84      181.62      5.19 o 
   1   3  25     1136.63     1114.67     12.01 o 
   2   3  25      195.57      210.60      5.78 o 
   3   3  25        0.24       -1.71      3.57 o 
   4   3  25       36.65       42.26      7.09 o 
   5   3  25      216.35      199.47      7.55 o 
   6   3  25       37.35       37.66      6.19 o 
   7   3  25       41.94       48.66     12.49 o 
   8   3  25       24.07       24.99      7.70 o 
   0   4  25       19.22       17.29      6.25 o 
   1   4  25      200.83      182.27      5.30 o 
   2   4  25     1110.71     1069.05     15.27 o 
   3   4  25      111.97      133.75      5.56 o 
   4   4  25       60.29       69.38      5.71 o 
   5   4  25       73.11       77.65      5.47 o 
   6   4  25        7.87        7.66      5.48 o 
   7   4  25       13.05       10.41      6.35 o 
   0   5  25      285.66      264.11     13.94 o 
   1   5  25       22.15       14.33      3.00 o 
   2   5  25       52.54       56.92      4.75 o 
   3   5  25       86.21      111.36      5.50 o 
   4   5  25       88.21       79.76      6.53 o 
   5   5  25       18.41       17.86      4.40 o 
   6   5  25       11.24       10.97      6.88 o 
   7   5  25        1.98        0.42      6.25 o 
   0   6  25       95.18      111.52     10.75 o 
   1   6  25       83.56       94.86      7.25 o 
   2   6  25       50.22       62.55      5.42 o 
   3   6  25       17.41       18.75      4.02 o 
   4   6  25      114.11      107.77      5.92 o 
   5   6  25        8.16       13.25      4.26 o 
   6   6  25       69.26       88.05      6.87 o 
   7   6  25       23.02       15.42      6.72 o 
   0   7  25      182.63      162.38     17.89 o 
   1   7  25      127.66      120.99      9.53 o 
   2   7  25       14.64       10.21      5.49 o 
   3   7  25       54.11       46.00      5.61 o 
   4   7  25       63.60       63.38      7.10 o 
   5   7  25        2.86       13.62      4.78 o 
   6   7  25       48.23       40.05      7.33 o 
   0   8  25       94.46      102.37     11.91 o 
   1   8  25       28.42       27.00      6.18 o 
   2   8  25       60.08       70.04      7.30 o 
   3   8  25        3.79        8.52      5.49 o 
   4   8  25       24.39       23.74      5.06 o 
   5   8  25       34.98       35.74      6.46 o 
   0   9  25        4.25        8.54      8.64 o 
   1   9  25       11.14        6.74      5.91 o 
   2   9  25       10.33        0.96      5.71 o 
   3   9  25       43.70       62.31      7.92 o 
   4   9  25       49.36       55.01      7.56 o 
   0  10  25        0.06        4.34      8.91 o 
   1  10  25        5.82       12.91      5.87 o 
   2  10  25       30.66       27.29      7.42 o 
   0   0  26     1582.16     1512.71     23.99 o 
   1   0  26      610.94      598.88      8.87 o 
   2   0  26      233.77      217.08      5.15 o 
   3   0  26       11.67       18.25      7.53 o 
   4   0  26      438.27      417.17      9.39 o 
   5   0  26      424.71      424.82     15.50 o 
   6   0  26       16.66       13.20      6.95 o 
   7   0  26        8.17       10.11      7.35 o 
   8   0  26       80.53       88.63     15.64 o 
   0   1  26      345.25      347.75     10.12 o 
   1   1  26       65.12       68.09      2.36 o 
   2   1  26      227.02      231.34      4.66 o 
   3   1  26       78.79       91.96      4.22 o 
   4   1  26      405.78      380.89      9.21 o 
   5   1  26      163.06      151.24      6.99 o 
   6   1  26      104.34      102.46      6.68 o 
   7   1  26       30.23       24.30      6.55 o 
   8   1  26       32.53       36.92      8.16 o 
   0   2  26       36.15       27.38      2.79 o 
   1   2  26      915.50      883.03     10.06 o 
   2   2  26       54.66       50.60      3.09 o 
   3   2  26       31.17       33.99      4.40 o 
   4   2  26      102.12       84.50      5.27 o 
   5   2  26       31.87       34.86      4.84 o 
   6   2  26      194.68      180.78     10.65 o 
   7   2  26       32.79       35.67      6.93 o 
   8   2  26       37.65       49.91      8.31 o 
   0   3  26        3.57        4.06      2.31 o 
   1   3  26      539.66      524.35      7.46 o 
   2   3  26      226.46      214.78      5.44 o 
   3   3  26       39.60       25.73      3.54 o 
   4   3  26       93.54       78.09      5.84 o 
   5   3  26      368.54      358.87     11.60 o 
   6   3  26        6.32        4.19      5.12 o 
   7   3  26       11.59       15.35      6.46 o 
   8   3  26       31.78       36.77     10.76 o 
   0   4  26      557.03      561.48     14.81 o 
   1   4  26      284.27      260.36      7.29 o 
   2   4  26      185.61      200.38      5.98 o 
   3   4  26       15.20       12.17      3.35 o 
   4   4  26      128.15      112.14      9.60 o 
   5   4  26      241.81      223.62      8.05 o 
   6   4  26       53.73       67.42     11.36 o 
   7   4  26       47.18       43.27      8.35 o 
   0   5  26      671.10      709.78     24.14 o 
   1   5  26      278.18      259.19      9.16 o 
   2   5  26      261.38      247.77      7.53 o 
   3   5  26       73.27       86.62      5.21 o 
   4   5  26       22.80       20.11      4.47 o 
   5   5  26      122.13      113.37      6.64 o 
   6   5  26       42.08       28.17      6.51 o 
   7   5  26       15.41        5.98      8.13 o 
   0   6  26       37.17       33.48      8.60 o 
   1   6  26      198.63      199.59     12.63 o 
   2   6  26      179.07      177.53     10.32 o 
   3   6  26       22.64       17.06      4.19 o 
   4   6  26       31.63       24.44      4.49 o 
   5   6  26       39.15       48.90      5.33 o 
   6   6  26        3.89       -5.04      5.04 o 
   0   7  26       12.70       17.81      8.16 o 
   1   7  26       29.86       20.33      6.45 o 
   2   7  26      108.73      112.97      8.86 o 
   3   7  26       54.64       54.17      6.64 o 
   4   7  26       33.04       41.08      5.43 o 
   5   7  26       17.22       20.72      6.01 o 
   6   7  26        5.40       12.50      5.20 o 
   0   8  26        2.88        9.19      7.66 o 
   1   8  26        8.26       10.49      5.56 o 
   2   8  26       22.79       25.21      6.02 o 
   3   8  26       40.17       37.17      7.16 o 
   4   8  26       22.37       29.07      5.28 o 
   5   8  26       31.81       36.59      7.07 o 
   0   9  26       33.77       24.88      8.81 o 
   1   9  26        2.26       -3.06      5.18 o 
   2   9  26        2.20        2.68      9.33 o 
   3   9  26       34.65       35.25      8.68 o 
   4   9  26        9.77        5.18      6.46 o 
   0  10  26        2.92       -9.38      9.38 o 
   1  10  26        4.78        0.31      5.82 o 
   2  10  26       35.19       56.77     11.62 o 
   1   0  27      251.81      263.98      6.48 o 
   2   0  27      483.44      455.73     11.36 o 
   3   0  27      517.44      570.64     11.73 o 
   4   0  27      314.53      290.67      9.85 o 
   5   0  27       60.96       57.55      9.05 o 
   6   0  27        0.07       11.42      7.88 o 
   7   0  27       17.41        7.83      7.47 o 
   8   0  27       16.25       29.20     13.56 o 
   0   1  27      137.37      139.11      4.31 o 
   1   1  27        2.96        4.78      1.35 o 
   2   1  27      872.33      871.24     11.75 o 
   3   1  27      464.85      442.88      9.47 o 
   4   1  27      498.42      501.89     11.65 o 
   5   1  27       24.92       30.56      4.89 o 
   6   1  27       29.67       28.13      5.08 o 
   7   1  27       10.97       29.18     16.93 o 
   8   1  27        3.21       16.07     12.43 o 
   0   2  27       82.51       77.83      3.78 o 
   1   2  27      226.49      227.41      4.39 o 
   2   2  27        0.64        0.53      1.74 o 
   3   2  27      142.48      148.64      5.79 o 
   4   2  27        3.70        1.41      4.64 o 
   5   2  27      463.19      404.85     10.81 o 
   6   2  27       66.89       76.26      8.62 o 
   7   2  27       47.86       40.12      7.21 o 
   8   2  27       40.47       61.11      8.72 o 
   0   3  27      276.63      268.13      6.54 o 
   1   3  27        7.14        5.31      1.88 o 
   2   3  27       23.33       19.52      3.25 o 
   3   3  27      261.96      239.32      7.06 o 
   4   3  27      235.82      226.97     13.26 o 
   5   3  27      152.07      151.13      6.96 o 
   6   3  27        1.24       -1.94      5.96 o 
   7   3  27        2.00       -5.97      5.97 o 
   8   3  27       10.86       23.98     12.51 o 
   0   4  27        2.70        3.00      4.59 o 
   1   4  27      240.40      224.01      7.03 o 
   2   4  27      180.81      170.11      6.42 o 
   3   4  27      621.30      598.64     11.61 o 
   4   4  27       98.83      107.47      6.71 o 
   5   4  27      170.60      179.97      7.69 o 
   6   4  27       30.06       39.24      6.42 o 
   7   4  27       10.74       15.27      6.58 o 
   0   5  27      152.70      142.89     11.31 o 
   1   5  27       58.60       57.49      5.80 o 
   2   5  27      133.69      150.22      8.40 o 
   3   5  27       99.66      106.30      5.73 o 
   4   5  27       79.79       74.80      6.02 o 
   5   5  27       15.03       29.32      6.36 o 
   6   5  27        0.99       10.91      5.78 o 
   7   5  27       14.70       15.96      7.45 o 
   0   6  27      102.09      122.96     15.26 o 
   1   6  27       70.51       70.60      9.16 o 
   2   6  27       11.42       14.32      4.65 o 
   3   6  27       26.80       31.47      4.54 o 
   4   6  27        3.04       -0.74      3.88 o 
   5   6  27       51.75       46.94      5.32 o 
   6   6  27        3.61        7.46      5.79 o 
   0   7  27       36.43       37.84      8.99 o 
   1   7  27       10.24       18.51      5.92 o 
   2   7  27       41.57       30.92      6.53 o 
   3   7  27       68.38       66.96      6.52 o 
   4   7  27        7.63        8.42      4.73 o 
   5   7  27        5.14        6.81      5.02 o 
   6   7  27       62.72       73.85      7.31 o 
   0   8  27        0.34        1.00      7.07 o 
   1   8  27       20.20       20.53      6.11 o 
   2   8  27        3.09       -4.90      4.90 o 
   3   8  27        8.64        5.31      8.33 o 
   4   8  27        5.61        7.56      4.83 o 
   5   8  27       27.37       46.65      7.04 o 
   0   9  27       18.80       16.90      8.62 o 
   1   9  27        5.86        8.62      7.42 o 
   2   9  27       28.10       31.64      6.91 o 
   3   9  27       26.98       48.70      6.89 o 
   4   9  27       48.38       65.67      8.74 o 
   0  10  27       11.54       16.39      9.21 o 
   1  10  27        8.32       14.00      8.25 o 
   2  10  27        7.17       21.60     11.05 o 
   0   0  28      334.43      341.71      9.15 o 
   1   0  28       29.54       32.86      2.70 o 
   2   0  28        0.90       12.26      3.35 o 
   3   0  28        3.58        6.77      5.06 o 
   4   0  28      150.40      146.44      9.71 o 
   5   0  28       95.67      113.29      9.27 o 
   6   0  28      505.45      489.14     29.15 o 
   7   0  28        5.46       17.79      7.64 o 
   8   0  28       65.11       87.07     16.68 o 
   0   1  28      953.63      919.38     12.90 o 
   1   1  28      759.62      729.89     10.62 o 
   2   1  28      183.75      194.51      5.43 o 
   3   1  28       78.77       78.48      6.34 o 
   4   1  28      477.38      434.52     11.02 o 
   5   1  28      105.75       97.54      6.35 o 
   6   1  28       83.61       85.61      7.44 o 
   7   1  28        1.03        0.02      5.91 o 
   8   1  28        0.65        4.06      7.32 o 
   0   2  28       71.94       76.26      3.80 o 
   1   2  28      725.09      716.26      9.31 o 
   2   2  28      207.05      203.42      4.73 o 
   3   2  28      334.65      321.65      9.31 o 
   4   2  28      216.85      213.03      7.68 o 
   5   2  28       44.46       37.31      6.29 o 
   6   2  28        5.92        4.12      5.27 o 
   7   2  28        7.02        6.56      6.02 o 
   8   2  28       31.03       50.44      8.60 o 
   0   3  28       18.44       25.19      3.25 o 
   1   3  28      314.27      312.59      6.01 o 
   2   3  28        7.48        9.13      3.88 o 
   3   3  28      108.94      104.75      5.10 o 
   4   3  28       30.32       35.64      6.33 o 
   5   3  28       49.76       53.04      5.59 o 
   6   3  28        1.07       -0.96      5.19 o 
   7   3  28        7.05       -0.07      8.80 o 
   0   4  28      391.95      352.86     12.22 o 
   1   4  28      352.97      325.72      8.36 o 
   2   4  28      162.24      179.33      6.56 o 
   3   4  28       66.26       56.96      4.80 o 
   4   4  28      167.22      174.50      8.03 o 
   5   4  28      166.67      157.47      7.46 o 
   6   4  28       18.16       21.37      5.99 o 
   7   4  28       15.64       17.29      6.83 o 
   0   5  28        3.94       20.34      8.13 o 
   1   5  28       34.83       35.27      5.07 o 
   2   5  28       19.48       20.43      3.98 o 
   3   5  28        8.76       10.19      3.91 o 
   4   5  28       26.92       27.38      5.10 o 
   5   5  28       84.12       79.19      6.05 o 
   6   5  28       25.83       24.56      6.84 o 
   7   5  28        2.84       -6.70      6.70 o 
   0   6  28      672.75      647.16     23.04 o 
   1   6  28      127.29      135.23      8.49 o 
   2   6  28       50.88       38.97      6.47 o 
   3   6  28      217.71      204.88      8.92 o 
   4   6  28        0.51        1.14      3.94 o 
   5   6  28       53.93       51.06      6.32 o 
   6   6  28       94.50      111.31      8.93 o 
   0   7  28        3.40       12.71      8.43 o 
   1   7  28       68.82       84.87      7.89 o 
   2   7  28       49.40       68.16      7.66 o 
   3   7  28       11.06       20.02      4.95 o 
   4   7  28       31.97       38.60      8.09 o 
   5   7  28        3.38        5.48      4.93 o 
   0   8  28        0.36        2.21      8.06 o 
   1   8  28        0.98       -2.97      5.42 o 
   2   8  28       27.22       13.38      8.12 o 
   3   8  28        9.23        4.87      6.80 o 
   4   8  28       43.65       60.45      6.42 o 
   5   8  28        0.90       10.88      6.56 o 
   0   9  28        0.04        4.43      8.51 o 
   1   9  28       39.59       54.31      9.65 o 
   2   9  28       20.91       23.62      6.79 o 
   3   9  28       37.62       34.87      9.21 o 
   0  10  28        3.15        8.83      8.67 o 
   1  10  28       35.23       31.75      7.39 o 
   1   0  29      481.38      502.54     10.93 o 
   2   0  29      357.90      349.57     17.02 o 
   3   0  29       32.76       32.53      3.73 o 
   4   0  29       54.05       49.78     10.38 o 
   5   0  29      154.97      154.39     10.54 o 
   6   0  29        6.71       13.08      8.10 o 
   7   0  29       11.72       13.40      8.81 o 
   8   0  29       39.59       45.36     14.08 o 
   0   1  29        7.76       23.90      2.80 o 
   1   1  29      192.91      214.54      4.64 o 
   2   1  29      301.93      302.35      7.77 o 
   3   1  29      330.70      322.78      8.28 o 
   4   1  29      115.69      124.43      9.47 o 
   5   1  29       30.40       24.46      8.47 o 
   6   1  29        0.91        0.36      5.43 o 
   7   1  29        4.63       -3.54      6.17 o 
   8   1  29        7.68       10.76      7.37 o 
   0   2  29       27.93       32.38      3.01 o 
   1   2  29       11.28       14.49      2.39 o 
   2   2  29      415.25      417.63      7.19 o 
   3   2  29       51.27       48.68      5.08 o 
   4   2  29      147.78      150.52      6.88 o 
   5   2  29       35.34       24.91      5.83 o 
   6   2  29       39.88       32.96     10.62 o 
   7   2  29        3.26        4.69      6.17 o 
   0   3  29      455.71      477.76     10.38 o 
   1   3  29      953.85      933.48     12.98 o 
   2   3  29       64.59       73.94      3.88 o 
   3   3  29       66.33       71.29      4.60 o 
   4   3  29       28.97       27.94      5.08 o 
   5   3  29      109.86      104.50      6.69 o 
   6   3  29       10.17       19.45      5.84 o 
   7   3  29        3.02       11.18      6.55 o 
   0   4  29      294.01      289.72     16.18 o 
   1   4  29      862.45      821.35     14.27 o 
   2   4  29      167.19      142.21      6.09 o 
   3   4  29      136.20      147.35      7.41 o 
   4   4  29      111.69      116.24      7.22 o 
   5   4  29       42.71       50.26      5.85 o 
   6   4  29        9.54        8.99      5.64 o 
   7   4  29       13.66        9.12      6.65 o 
   0   5  29      224.15      205.99     13.68 o 
   1   5  29       34.02       38.69      4.97 o 
   2   5  29      245.05      221.06      8.94 o 
   3   5  29      113.04      117.25      6.10 o 
   4   5  29       34.96       31.05      8.47 o 
   5   5  29       56.25       62.22      5.66 o 
   6   5  29       14.87       10.83      6.12 o 
   7   5  29       20.33       23.98     11.47 o 
   0   6  29      160.01      158.80     17.52 o 
   1   6  29       92.45       93.32      7.74 o 
   2   6  29       14.09        6.24      4.45 o 
   3   6  29       64.12       70.12      6.37 o 
   4   6  29      126.55      146.46     11.52 o 
   5   6  29       49.56       51.87      5.68 o 
   6   6  29       51.14       58.89      7.62 o 
   0   7  29       43.11       49.10      9.58 o 
   1   7  29       16.42        6.74      5.68 o 
   2   7  29       58.63       54.56      7.33 o 
   3   7  29       56.07       55.90      6.29 o 
   4   7  29       22.07       28.23      5.75 o 
   5   7  29       14.05       21.01      5.71 o 
   0   8  29       42.48       39.16      9.92 o 
   1   8  29       36.33       29.65      6.74 o 
   2   8  29        9.10        4.97      7.34 o 
   3   8  29       17.33       28.74     10.75 o 
   4   8  29        8.07        9.56      7.47 o 
   0   9  29       13.64        0.11     11.70 o 
   1   9  29       51.71       56.14      7.96 o 
   2   9  29       56.06       64.19      8.70 o 
   3   9  29        3.27       15.66      6.63 o 
   0   0  30      913.15      984.67     47.70 o 
   1   0  30      269.00      296.97     10.99 o 
   2   0  30     1444.53     1355.56     31.38 o 
   3   0  30     1012.30      967.93     24.84 o 
   4   0  30       46.77       47.04      7.77 o 
   5   0  30      192.56      200.46     11.48 o 
   6   0  30       41.38       41.88     13.48 o 
   7   0  30        0.54       -8.56     17.47 o 
   0   1  30      288.83      309.03      6.60 o 
   1   1  30     1117.29     1048.97     13.18 o 
   2   1  30       95.55       86.83      5.80 o 
   3   1  30       45.59       43.49      4.10 o 
   4   1  30       45.49       40.79      6.94 o 
   5   1  30       29.31       26.70      5.07 o 
   6   1  30       83.30       63.66      7.12 o 
   7   1  30       19.42       16.21     18.59 o 
   0   2  30        4.69       14.12      2.85 o 
   1   2  30       25.66       29.18      2.28 o 
   2   2  30       53.00       60.07      3.43 o 
   3   2  30       76.43       86.11      7.12 o 
   4   2  30       16.72       19.71      4.89 o 
   5   2  30        8.20        7.84      6.51 o 
   6   2  30       54.51       44.14      6.83 o 
   7   2  30        4.85        0.06      6.83 o 
   0   3  30      233.66      229.52      7.60 o 
   1   3  30       44.76       51.30      3.75 o 
   2   3  30      412.00      398.86      9.92 o 
   3   3  30       37.41       64.59      5.42 o 
   4   3  30       30.67       39.50      8.56 o 
   5   3  30       53.57       49.21      5.65 o 
   6   3  30       12.90       20.25      6.38 o 
   7   3  30        8.13        6.72      7.90 o 
   0   4  30      280.19      260.37     19.11 o 
   1   4  30      174.02      172.18      6.40 o 
   2   4  30      148.01      150.94      6.43 o 
   3   4  30      322.76      289.15      8.93 o 
   4   4  30      113.75      124.00      7.30 o 
   5   4  30        1.78        4.53      4.48 o 
   6   4  30        7.78        8.77      5.73 o 
   7   4  30        0.36        2.28      6.68 o 
   0   5  30      286.69      271.56     20.51 o 
   1   5  30       85.10       96.83     11.35 o 
   2   5  30      109.26      117.03     10.84 o 
   3   5  30        4.65        4.14      3.97 o 
   4   5  30       10.26       -1.06      7.25 o 
   5   5  30       74.74       77.09      6.29 o 
   6   5  30       89.31       93.80     11.73 o 
   0   6  30       16.69       18.60     11.47 o 
   1   6  30      272.10      239.72     10.77 o 
   2   6  30      112.86      122.98      8.23 o 
   3   6  30       43.07       53.34      6.17 o 
   4   6  30       45.44       54.36      6.84 o 
   5   6  30        4.88       22.04      4.91 o 
   6   6  30       20.64       25.17      8.49 o 
   0   7  30        7.39       -0.12      8.31 o 
   1   7  30       16.86       21.09      6.30 o 
   2   7  30        6.53        6.70      5.56 o 
   3   7  30       47.66       55.02      6.29 o 
   4   7  30        7.65       15.08      5.46 o 
   5   7  30       60.59       89.77      7.78 o 
   0   8  30       67.27       32.53     26.35 o 
   1   8  30        9.63       10.56      6.10 o 
   2   8  30       17.56       20.92      7.98 o 
   3   8  30       40.24       49.50      8.05 o 
   4   8  30       13.48       13.93      5.45 o 
   0   9  30        4.61       -0.19      8.42 o 
   1   9  30        2.61        5.48      7.31 o 
   2   9  30       23.61       23.17      7.80 o 
   3   9  30       21.47       33.29      7.31 o 
   1   0  31      945.85      881.06     23.47 o 
   2   0  31      129.03      146.04      9.72 o 
   3   0  31      260.41      287.46     12.17 o 
   4   0  31       10.47       18.39      6.88 o 
   5   0  31       20.58       12.64      7.59 o 
   6   0  31        6.62       -0.06      6.66 o 
   7   0  31        2.70       13.49      9.63 o 
   0   1  31      465.40      436.06      9.05 o 
   1   1  31      576.75      619.40     10.88 o 
   2   1  31      275.06      258.03      7.44 o 
   3   1  31       61.35       49.21      4.97 o 
   4   1  31       28.67       31.03      4.99 o 
   5   1  31       99.30       97.66      6.59 o 
   6   1  31       15.78       21.54      5.95 o 
   7   1  31       11.78       18.95      6.76 o 
   0   2  31      203.59      179.79      5.64 o 
   1   2  31      140.66      149.41      4.10 o 
   2   2  31      229.98      233.84      7.72 o 
   3   2  31       97.99       84.82      5.98 o 
   4   2  31       73.34       80.88      6.50 o 
   5   2  31      121.12      112.34      7.74 o 
   6   2  31       27.93       18.81      6.62 o 
   7   2  31        9.94       22.39      7.15 o 
   0   3  31      681.77      642.58     14.65 o 
   1   3  31       50.14       58.44      4.09 o 
   2   3  31      150.18      146.31      6.51 o 
   3   3  31      167.83      182.43      7.73 o 
   4   3  31       71.15       87.06      7.61 o 
   5   3  31        5.54        5.88      4.81 o 
   6   3  31       10.74       18.61      6.35 o 
   7   3  31       44.67       55.12      8.28 o 
   0   4  31      113.15      100.61     10.90 o 
   1   4  31      506.33      504.48     10.88 o 
   2   4  31      323.98      326.40     10.02 o 
   3   4  31       33.23       43.96      4.96 o 
   4   4  31      103.83      103.60      7.04 o 
   5   4  31        1.25        4.74      6.05 o 
   6   4  31      101.41      105.09      8.43 o 
   7   4  31       22.27       25.36      7.20 o 
   0   5  31      114.25      108.80     17.90 o 
   1   5  31      184.00      169.09     11.11 o 
   2   5  31       45.67       53.91      5.06 o 
   3   5  31       35.06       40.51      5.06 o 
   4   5  31       12.97       12.18      5.32 o 
   5   5  31      114.58      147.74      8.58 o 
   6   5  31       29.45       45.52     10.86 o 
   0   6  31        5.13        1.65      7.61 o 
   1   6  31       25.97       22.97      6.53 o 
   2   6  31       64.29       57.13      6.12 o 
   3   6  31        5.54        3.30      5.25 o 
   4   6  31       12.03        9.51      5.16 o 
   5   6  31        2.18       -2.84      4.75 o 
   6   6  31       37.43       62.97      9.95 o 
   0   7  31       42.85       33.71      9.74 o 
   1   7  31       36.52       27.72      6.54 o 
   2   7  31        4.69        0.72      5.81 o 
   3   7  31       15.36       29.08      5.81 o 
   4   7  31       23.40       42.26      6.65 o 
   5   7  31       47.89       57.56      7.58 o 
   0   8  31        0.21        0.81      8.83 o 
   1   8  31       21.93       21.90      6.72 o 
   2   8  31       10.58       13.14      6.53 o 
   3   8  31        4.80        3.55      8.14 o 
   4   8  31       29.11       48.38      6.68 o 
   0   9  31        8.80        8.08      8.89 o 
   1   9  31       37.14       29.41      8.74 o 
   2   9  31       18.14        6.72      7.56 o 
   0   0  32      256.57      293.26     14.46 o 
   1   0  32      148.12      187.35     11.26 o 
   2   0  32        6.26       15.34      8.67 o 
   3   0  32        0.59        8.55      6.05 o 
   4   0  32        0.08        2.46      6.03 o 
   5   0  32       10.04        9.96      6.66 o 
   6   0  32        2.05        2.26      9.87 o 
   7   0  32        0.80       -5.69      9.56 o 
   0   1  32        0.43       11.02      3.42 o 
   1   1  32      415.08      413.72      9.36 o 
   2   1  32      172.18      182.05      7.08 o 
   3   1  32       12.42        9.12      3.72 o 
   4   1  32       25.79       22.06      5.44 o 
   5   1  32        1.49        2.00      5.35 o 
   6   1  32       87.58       83.42      7.81 o 
   7   1  32        0.48       -5.89      6.00 o 
   0   2  32      475.68      481.56     10.12 o 
   1   2  32      767.80      742.33     10.18 o 
   2   2  32       11.88       15.57      7.05 o 
   3   2  32       23.56       26.77      5.91 o 
   4   2  32      113.03      115.34      8.25 o 
   5   2  32       76.38       67.58      7.21 o 
   6   2  32       17.96       18.95      6.64 o 
   7   2  32        3.10        8.65      7.92 o 
   0   3  32      163.70      194.60      8.41 o 
   1   3  32        3.64        4.77      3.05 o 
   2   3  32       18.32        9.31      3.98 o 
   3   3  32      107.92      109.35      6.76 o 
   4   3  32        2.58        3.76      4.54 o 
   5   3  32       63.43       47.24      6.46 o 
   6   3  32       90.94       93.65      8.24 o 
   7   3  32        6.66        7.75      7.90 o 
   0   4  32      357.32      335.20     18.19 o 
   1   4  32       15.76       19.75      4.00 o 
   2   4  32       76.87       75.35      5.51 o 
   3   4  32      102.16       95.31      6.15 o 
   4   4  32       40.36       66.07      6.36 o 
   5   4  32       27.10       30.78      5.46 o 
   6   4  32       25.56       31.57      6.91 o 
   0   5  32        3.36       -3.16      7.27 o 
   1   5  32       46.85       60.08      5.92 o 
   2   5  32      243.11      217.11     10.23 o 
   3   5  32       18.38       19.41      5.30 o 
   4   5  32       59.22       63.45     10.36 o 
   5   5  32       25.25       29.06      5.48 o 
   6   5  32        4.35        6.65      6.30 o 
   0   6  32       38.24       40.44      9.54 o 
   1   6  32       11.00       17.25      6.43 o 
   2   6  32       56.37       47.24      7.60 o 
   3   6  32       74.06       72.57      7.08 o 
   4   6  32        8.99       16.53      6.11 o 
   5   6  32        7.54       20.75      5.24 o 
   0   7  32        6.39        2.51      8.87 o 
   1   7  32       18.04       19.90      6.58 o 
   2   7  32       64.84       63.56     10.10 o 
   3   7  32        0.62        1.91      5.30 o 
   4   7  32       11.76       17.71      7.45 o 
   5   7  32       60.43       79.47      7.81 o 
   0   8  32        1.92        1.90     11.72 o 
   1   8  32        5.65       -6.82      7.97 o 
   2   8  32        2.78        8.94      6.66 o 
   3   8  32        0.04        6.26      7.06 o 
   0   9  32       25.91       32.28     10.61 o 
   1   9  32        4.40       11.14      7.06 o 
   2   9  32        4.96       12.84      7.29 o 
   1   0  33      842.92      802.26     22.24 o 
   2   0  33       40.53       42.06      7.03 o 
   3   0  33       96.73       78.30      8.38 o 
   4   0  33       54.69       65.53      8.62 o 
   5   0  33       47.76       55.20      8.63 o 
   6   0  33       34.54       42.68      8.67 o 
   7   0  33        1.35       -5.30     14.86 o 
   0   1  33      168.72      177.67     12.21 o 
   1   1  33       83.64       84.89      5.63 o 
   2   1  33      244.96      228.89      8.37 o 
   3   1  33        9.69       12.39      4.35 o 
   4   1  33       26.35       25.06      5.54 o 
   5   1  33       37.80       35.41      6.11 o 
   6   1  33        8.33       15.24      6.13 o 
   7   1  33        5.30        2.36      6.46 o 
   0   2  33      107.20      113.89      5.82 o 
   1   2  33      289.27      299.70      8.09 o 
   2   2  33      153.42      135.76      6.97 o 
   3   2  33      158.79      153.22      8.05 o 
   4   2  33       67.21       58.37      6.83 o 
   5   2  33       26.19       28.75     10.80 o 
   6   2  33       96.21      108.45      8.56 o 
   7   2  33        0.75       -5.49      6.55 o 
   0   3  33       68.13       87.59      6.03 o 
   1   3  33       60.81       57.63      5.64 o 
   2   3  33       70.85       76.75      5.61 o 
   3   3  33       51.08       45.54      6.48 o 
   4   3  33       46.67       45.64      6.28 o 
   5   3  33       41.12       31.81      6.15 o 
   6   3  33       52.21       55.84      7.56 o 
   7   3  33       10.38       11.79     11.72 o 
   0   4  33       33.47       13.30      9.65 o 
   1   4  33      233.70      222.73      7.56 o 
   2   4  33      107.20       82.87      5.67 o 
   3   4  33       82.78       96.91      8.91 o 
   4   4  33       26.55       30.77      5.53 o 
   5   4  33       41.45       60.43      8.61 o 
   6   4  33        6.63        8.39      9.64 o 
   0   5  33      140.14      125.89     12.40 o 
   1   5  33        7.92        1.80      4.75 o 
   2   5  33       27.72       33.51      5.70 o 
   3   5  33      118.36      121.98      8.16 o 
   4   5  33        4.59       -0.56      5.27 o 
   5   5  33       64.58       64.42      7.65 o 
   6   5  33       45.29       57.60      8.48 o 
   0   6  33       30.63       55.02     10.61 o 
   1   6  33       10.32        1.45      5.88 o 
   2   6  33       42.24       38.14      5.84 o 
   3   6  33        5.45        8.26      5.64 o 
   4   6  33       53.92       73.67      8.26 o 
   5   6  33       22.47       22.74      5.48 o 
   0   7  33       17.95       42.38     10.41 o 
   1   7  33       13.72       -1.21      6.03 o 
   2   7  33       17.18       15.30      8.70 o 
   3   7  33       44.74       69.13      7.29 o 
   4   7  33       13.79       18.52      6.65 o 
   0   8  33       13.36       16.44      9.58 o 
   1   8  33        8.71        3.69      6.53 o 
   2   8  33        0.37        7.57      6.77 o 
   3   8  33        7.43       18.73      7.58 o 
   0   9  33        6.24       23.16     18.99 o 
   1   9  33       12.12       15.64      7.38 o 
   0   0  34      918.28      824.74     49.27 o 
   1   0  34      701.62      661.14     20.02 o 
   2   0  34       29.23       30.65      9.00 o 
   3   0  34       13.61        7.63      6.21 o 
   4   0  34      122.30      109.79      9.92 o 
   5   0  34       26.16        9.01     14.17 o 
   6   0  34       11.95        6.10      9.56 o 
   7   0  34       25.15       49.45     39.62 o 
   0   1  34       31.90       35.80      8.50 o 
   1   1  34      254.82      251.26      9.52 o 
   2   1  34       99.00      104.77      6.43 o 
   3   1  34      107.01      121.34      6.93 o 
   4   1  34        3.21       -0.69      4.78 o 
   5   1  34        4.15       10.37      5.60 o 
   6   1  34       44.78       66.89      7.58 o 
   7   1  34       30.15       35.06      7.96 o 
   0   2  34       41.44       39.19      4.98 o 
   1   2  34       84.04       75.54      5.60 o 
   2   2  34      321.45      287.50      9.50 o 
   3   2  34       38.88       36.60      5.29 o 
   4   2  34        0.33        4.32      5.16 o 
   5   2  34       12.29       13.89      5.77 o 
   6   2  34       66.81       78.96     12.07 o 
   7   2  34        4.78        5.12      6.81 o 
   0   3  34       92.57      108.96      9.58 o 
   1   3  34       95.69       82.77      6.35 o 
   2   3  34      119.61      132.20      6.70 o 
   3   3  34       46.26       32.35      5.18 o 
   4   3  34       16.97       15.49      6.79 o 
   5   3  34        9.13       12.92      5.81 o 
   6   3  34       54.43       52.72      7.69 o 
   0   4  34       53.64       32.29      9.67 o 
   1   4  34       91.10       92.32      5.71 o 
   2   4  34       69.38       75.54      8.63 o 
   3   4  34       95.86      112.87      7.03 o 
   4   4  34       79.49       75.75      6.93 o 
   5   4  34        7.02       10.54      5.27 o 
   6   4  34       26.88       34.68      7.17 o 
   0   5  34       59.73       54.42     10.39 o 
   1   5  34        4.60        7.36      4.84 o 
   2   5  34       35.48       32.49      6.05 o 
   3   5  34       32.96       28.28      6.92 o 
   4   5  34       25.01       26.45      7.02 o 
   5   5  34       43.29       52.09      6.33 o 
   6   5  34       42.04       55.26     13.03 o 
   0   6  34        0.30        4.10      8.82 o 
   1   6  34       47.83       48.47      7.68 o 
   2   6  34       63.89       85.97      7.20 o 
   3   6  34        5.37        6.56      5.49 o 
   4   6  34       47.21       42.56      7.48 o 
   5   6  34       13.22       19.54      6.04 o 
   0   7  34        4.08        3.99     10.73 o 
   1   7  34       38.12       32.19      7.89 o 
   2   7  34        2.63        9.85      6.73 o 
   3   7  34        0.76       -1.84      7.80 o 
   4   7  34       11.23       12.99     11.74 o 
   0   8  34       98.83      105.06     21.32 o 
   1   8  34        9.63       12.56      7.18 o 
   2   8  34        7.04        1.10      6.82 o 
   3   8  34        2.59        4.73      8.49 o 
   1   0  35       54.43       67.55     11.13 o 
   2   0  35      635.52      543.98     18.47 o 
   3   0  35       15.72       14.07      6.53 o 
   4   0  35        5.17       20.50      7.17 o 
   5   0  35      152.96      169.90     15.38 o 
   6   0  35        4.53        6.06     22.94 o 
   7   0  35        6.49        5.73     10.95 o 
   0   1  35        6.49       12.38      4.28 o 
   1   1  35      478.70      491.69     12.23 o 
   2   1  35      124.74      127.02      6.92 o 
   3   1  35       75.85       77.75      6.14 o 
   4   1  35       18.43       17.76      5.49 o 
   5   1  35       33.67       34.31      6.36 o 
   6   1  35       45.10       52.65      7.09 o 
   0   2  35       20.71       30.42      5.64 o 
   1   2  35       62.68       76.84      5.97 o 
   2   2  35      129.04      129.30      7.04 o 
   3   2  35      116.20      102.22      6.91 o 
   4   2  35       28.29       28.74      5.75 o 
   5   2  35       34.30       35.01      6.65 o 
   6   2  35        2.98        8.42      6.17 o 
   0   3  35      195.24      188.59     10.47 o 
   1   3  35       48.12       45.91      5.28 o 
   2   3  35       24.83       29.26      4.82 o 
   3   3  35       55.05       62.98      6.03 o 
   4   3  35       20.76       18.79      5.56 o 
   5   3  35       21.30       20.84      6.19 o 
   6   3  35       24.12       50.21      7.41 o 
   0   4  35        0.27        1.13      8.20 o 
   1   4  35      261.60      250.50     10.18 o 
   2   4  35        0.21        6.07      4.16 o 
   3   4  35       46.85       51.86      7.04 o 
   4   4  35        6.87        7.62      5.07 o 
   5   4  35       16.85       12.54      6.78 o 
   6   4  35        0.04       -4.59      6.07 o 
   0   5  35        0.88       12.18      9.25 o 
   1   5  35      104.41       91.35      8.30 o 
   2   5  35       23.94       25.79      6.37 o 
   3   5  35       10.95       10.83      5.85 o 
   4   5  35       33.84       40.24      9.86 o 
   5   5  35       32.14       36.05      6.09 o 
   0   6  35       11.59       12.80      9.29 o 
   1   6  35       13.74       10.24      6.48 o 
   2   6  35       23.03       14.21      5.81 o 
   3   6  35        8.88       18.47      6.25 o 
   4   6  35       44.89       70.74      8.63 o 
   5   6  35        0.76       -6.37     10.24 o 
   0   7  35        7.95       16.33     14.17 o 
   1   7  35       34.22       30.86      7.62 o 
   2   7  35        5.85        0.71      6.92 o 
   3   7  35       26.96       31.03      9.36 o 
   4   7  35       16.82       23.14     12.34 o 
   0   8  35       25.50       36.00     12.90 o 
   1   8  35       40.97       32.92     11.03 o 
   2   8  35        1.40       -1.05      6.85 o 
   0   0  36      132.34      142.34     11.13 o 
   1   0  36       83.96       74.50      8.24 o 
   2   0  36       68.12       70.32      8.20 o 
   3   0  36      114.41       89.67      9.37 o 
   4   0  36       69.27       95.58     10.73 o 
   5   0  36        2.72        7.28     12.65 o 
   6   0  36        2.08       16.36     11.28 o 
   0   1  36       46.50       43.41      5.83 o 
   1   1  36      111.22      113.74      6.65 o 
   2   1  36      167.71      162.35      7.63 o 
   3   1  36        4.41        6.25      4.69 o 
   4   1  36       33.23       36.98      6.46 o 
   5   1  36       49.07       30.74      8.97 o 
   6   1  36       11.06       13.87      7.54 o 
   0   2  36      230.01      200.03     12.34 o 
   1   2  36      605.06      531.78     13.11 o 
   2   2  36      156.26      147.42      7.50 o 
   3   2  36        3.48        3.16      4.58 o 
   4   2  36       45.97       47.36      6.45 o 
   5   2  36       58.10       62.23      7.34 o 
   6   2  36        2.57        8.25      6.42 o 
   0   3  36      125.02      116.33      8.91 o 
   1   3  36       30.45       28.74      5.62 o 
   2   3  36       43.43       48.13      5.65 o 
   3   3  36      123.89      133.53      9.44 o 
   4   3  36        3.44        5.33      4.95 o 
   5   3  36       16.80       12.07      7.34 o 
   6   3  36        3.48        7.88      6.67 o 
   0   4  36      172.01      214.98     18.22 o 
   1   4  36      217.63      201.01      9.45 o 
   2   4  36       35.67       33.22      5.11 o 
   3   4  36       25.63       18.05      5.57 o 
   4   4  36       49.40       53.23     10.21 o 
   5   4  36        5.54        5.97      5.79 o 
   6   4  36       19.20       21.38     11.99 o 
   0   5  36        5.20        5.76      9.22 o 
   1   5  36        1.97       11.53      7.06 o 
   2   5  36       11.46       11.77      5.63 o 
   3   5  36       32.75       49.70      8.90 o 
   4   5  36       31.61       36.53      9.02 o 
   5   5  36       15.18       16.90      5.71 o 
   0   6  36      117.25      118.53     13.56 o 
   1   6  36      104.64      113.82      9.34 o 
   2   6  36        4.02        3.30      6.40 o 
   3   6  36       46.18       59.31      7.53 o 
   4   6  36       16.52       34.35      7.72 o 
   0   7  36        0.74       -4.44     16.16 o 
   1   7  36       76.44      106.62     12.55 o 
   2   7  36        4.06       12.39      6.86 o 
   3   7  36        3.03        8.33      6.23 o 
   0   8  36      160.40      172.92     26.13 o 
   1   8  36       41.46       46.51      8.23 o 
   2   8  36       33.50       40.18     10.53 o 
   1   0  37        2.49        4.40     14.92 o 
   2   0  37        0.33       10.44     10.94 o 
   3   0  37       22.33       32.44      7.98 o 
   4   0  37      176.61      170.00     17.47 o 
   5   0  37        2.09        1.27      6.81 o 
   6   0  37        5.26       10.25     10.12 o 
   0   1  37       32.38       36.75      5.30 o 
   1   1  37      382.34      357.82     10.67 o 
   2   1  37        0.14        2.32      4.35 o 
   3   1  37       48.12       48.75      7.77 o 
   4   1  37       38.36       46.05      6.55 o 
   5   1  37        6.48        3.03      7.81 o 
   6   1  37       29.63       33.07      7.07 o 
   0   2  37       38.51       52.13      5.83 o 
   1   2  37      109.79      118.08      6.95 o 
   2   2  37      102.55       91.66      6.48 o 
   3   2  37       61.80       80.27     10.73 o 
   4   2  37       26.98       23.69      5.97 o 
   5   2  37       18.77       14.41      6.38 o 
   6   2  37       34.55       45.25      7.48 o 
   0   3  37      130.44      110.44     12.56 o 
   1   3  37       45.08       47.31      5.26 o 
   2   3  37        8.41       11.40      4.66 o 
   3   3  37       12.27       21.70      5.30 o 
   4   3  37       34.11       44.58      6.33 o 
   5   3  37       15.13       27.82      8.48 o 
   6   3  37       40.58       53.31     10.91 o 
   0   4  37       32.05       56.57     13.41 o 
   1   4  37      258.45      231.63     16.75 o 
   2   4  37       38.48       36.29      7.55 o 
   3   4  37       40.72       67.50      6.81 o 
   4   4  37        0.90        0.29      5.39 o 
   5   4  37        7.76        1.41     10.41 o 
   0   5  37        7.85       24.87      9.57 o 
   1   5  37       91.53       80.70      9.21 o 
   2   5  37       14.99       19.77      6.80 o 
   3   5  37       16.94       18.33      6.35 o 
   4   5  37        4.64        1.78      6.34 o 
   5   5  37        1.69        9.56      5.56 o 
   0   6  37        1.22       -5.89      9.00 o 
   1   6  37        5.34        9.21      9.83 o 
   2   6  37       13.53       11.92      9.09 o 
   3   6  37       63.49       60.35      7.79 o 
   4   6  37       77.02       76.11      9.26 o 
   0   7  37       17.12       20.36     10.64 o 
   1   7  37        6.02        2.45      7.13 o 
   2   7  37       31.38       45.28      9.16 o 
   3   7  37       27.77       51.02      7.77 o 
   0   8  37        5.80       23.52     11.24 o 
   1   8  37        5.25        8.74      7.61 o 
   0   0  38       68.86       88.68     10.11 o 
   1   0  38       54.64       55.33     14.52 o 
   2   0  38       87.14       83.41     14.26 o 
   3   0  38      485.83      473.40     18.51 o 
   4   0  38        1.08       22.59      9.03 o 
   5   0  38       35.67       44.65     10.93 o 
   6   0  38        5.99        6.15     12.51 o 
   0   1  38      152.90      142.36      8.20 o 
   1   1  38       24.18       53.30      6.16 o 
   2   1  38      108.08      110.17      7.09 o 
   3   1  38        5.51        8.67      4.87 o 
   4   1  38        1.77        4.25      5.45 o 
   5   1  38        8.85       16.36      7.01 o 
   6   1  38       13.19       19.53      7.05 o 
   0   2  38      187.43      153.71     11.74 o 
   1   2  38        6.67        8.63      6.88 o 
   2   2  38       39.46       50.77      5.75 o 
   3   2  38       87.68       92.43      6.97 o 
   4   2  38       77.30       74.43      7.16 o 
   5   2  38       81.15       84.10      8.04 o 
   6   2  38       24.96       28.75      8.96 o 
   0   3  38       77.14       85.97     14.75 o 
   1   3  38       19.13       15.90      4.63 o 
   2   3  38       54.61       53.56      5.83 o 
   3   3  38       27.16       37.26      8.51 o 
   4   3  38       48.46       46.77      8.36 o 
   5   3  38       36.86       27.71      6.75 o 
   0   4  38      163.09      180.35     18.32 o 
   1   4  38       26.51       29.34      6.39 o 
   2   4  38        9.46       24.17      5.96 o 
   3   4  38       41.66       53.91      6.38 o 
   4   4  38       98.21      116.92     14.51 o 
   5   4  38       11.03        4.60      6.05 o 
   0   5  38        6.61        0.69     11.14 o 
   1   5  38       51.51       52.41      8.90 o 
   2   5  38        6.98        7.47      5.61 o 
   3   5  38       24.86       30.55      7.33 o 
   4   5  38       12.17        4.42      6.82 o 
   0   6  38      224.90      273.45     18.54 o 
   1   6  38       11.91        4.27      7.62 o 
   2   6  38        3.64        8.41      5.92 o 
   3   6  38       14.36       15.80      8.38 o 
   4   6  38        4.68       17.05      7.32 o 
   0   7  38       15.75       22.04     11.41 o 
   1   7  38       11.71        6.03     11.97 o 
   2   7  38       11.80       11.04      8.30 o 
   1   0  39      164.29      168.58     11.36 o 
   2   0  39      418.21      353.54     15.85 o 
   3   0  39        0.11        7.81     11.55 o 
   4   0  39       10.91       35.39     10.00 o 
   5   0  39       18.64        1.87     11.99 o 
   6   0  39        1.79       21.95     10.68 o 
   0   1  39      103.12      115.43      7.79 o 
   1   1  39      210.31      205.07      8.79 o 
   2   1  39       36.15       44.68      5.90 o 
   3   1  39        1.58        7.26      4.86 o 
   4   1  39       43.81       47.29      8.30 o 
   5   1  39        9.18        2.83      8.89 o 
   6   1  39       15.76       11.29      6.95 o 
   0   2  39      110.03      112.35      9.55 o 
   1   2  39      172.08      175.26      8.08 o 
   2   2  39       49.76       46.97      5.71 o 
   3   2  39        4.20        8.59      5.26 o 
   4   2  39       46.31       47.43      6.71 o 
   5   2  39        0.81        0.80      6.01 o 
   0   3  39       54.26       67.60     13.76 o 
   1   3  39        0.18        9.78      4.12 o 
   2   3  39       17.66       15.13      4.98 o 
   3   3  39        7.77       10.55      5.08 o 
   4   3  39       34.05       57.01      6.94 o 
   5   3  39       29.47       25.81      7.16 o 
   0   4  39        5.55        3.36     11.60 o 
   1   4  39       64.40       68.65      7.56 o 
   2   4  39        9.88       14.88      6.40 o 
   3   4  39       33.81       44.49      6.23 o 
   4   4  39        7.49       11.33      5.39 o 
   5   4  39       30.72       50.86      7.67 o 
   0   5  39        0.00      -14.15     21.38 o 
   1   5  39       53.49       78.90     12.27 o 
   2   5  39       48.67       63.14      7.89 o 
   3   5  39        8.22        6.50      6.64 o 
   4   5  39       22.72       26.93      8.09 o 
   0   6  39        1.05       -2.53     12.08 o 
   1   6  39       36.51       29.66      8.84 o 
   2   6  39        0.26       -0.80      9.25 o 
   3   6  39       24.93       44.53      8.79 o 
   0   7  39        0.00        7.86     16.97 o 
   1   7  39        4.85        5.79      7.78 o 
   2   7  39       14.94       21.74      9.32 o 
   0   0  40      690.02      656.93     25.07 o 
   1   0  40       13.69       33.37     12.04 o 
   2   0  40        2.10       13.67      7.20 o 
   3   0  40       66.13       78.61      9.74 o 
   4   0  40       33.08       25.55     10.26 o 
   5   0  40        1.60        2.83      9.68 o 
   0   1  40        0.54       13.27      4.76 o 
   1   1  40        4.56       15.52      4.80 o 
   2   1  40       55.00       73.58      6.69 o 
   3   1  40       62.42       93.86      7.16 o 
   4   1  40        4.62        7.51      5.66 o 
   5   1  40        8.33       20.63      6.61 o 
   0   2  40       12.35       23.19      6.29 o 
   1   2  40       28.69       37.86      5.34 o 
   2   2  40       70.15       77.39      6.67 o 
   3   2  40      158.24      160.88      8.62 o 
   4   2  40       79.56       82.59      7.83 o 
   5   2  40       10.09        3.44      7.01 o 
   0   3  40        3.32       38.91     12.67 o 
   1   3  40       11.09       16.44      4.92 o 
   2   3  40        3.35       -1.31      4.31 o 
   3   3  40       33.79       51.71     10.10 o 
   4   3  40       18.56       18.25      6.67 o 
   5   3  40       15.40       20.17      6.59 o 
   0   4  40       70.52       68.17     22.68 o 
   1   4  40       40.09       33.50      8.49 o 
   2   4  40       78.78       72.63      8.20 o 
   3   4  40       29.47       34.43      7.09 o 
   4   4  40        9.30       16.17      6.07 o 
   0   5  40        0.42       -3.28     11.61 o 
   1   5  40       25.59       25.92      9.78 o 
   2   5  40       18.76       31.70      7.55 o 
   3   5  40        5.38       11.60      7.25 o 
   4   5  40       25.18       34.67      9.26 o 
   0   6  40        0.01        3.17     18.25 o 
   1   6  40       55.00       39.80     10.10 o 
   2   6  40       30.39       23.90     10.02 o 
   3   6  40       43.99       70.52      9.37 o 
   0   7  40       18.81       23.35     13.43 o 
   1   7  40        0.58       -7.94      7.94 o 
   1   0  41      189.42      186.29     12.22 o 
   2   0  41        0.09        5.28      7.76 o 
   3   0  41        1.89        0.29      7.26 o 
   4   0  41        0.07        3.87     19.81 o 
   5   0  41       48.39       23.60     26.33 o 
   0   1  41        0.07        3.94      4.72 o 
   1   1  41       18.73       25.85      5.25 o 
   2   1  41       29.77       35.82      5.76 o 
   3   1  41       22.56       25.86      6.60 o 
   4   1  41        7.67        3.90      9.56 o 
   5   1  41       56.39       47.70      7.63 o 
   0   2  41        1.65        7.89      7.51 o 
   1   2  41      128.39      127.94      7.60 o 
   2   2  41       99.65       92.28      7.38 o 
   3   2  41       42.42       43.23      7.46 o 
   4   2  41       29.54       37.17      6.76 o 
   5   2  41        2.45        2.98      5.87 o 
   0   3  41      103.84      108.37     16.59 o 
   1   3  41       19.37       24.54      7.19 o 
   2   3  41      150.57      152.96      8.48 o 
   3   3  41        0.30       13.02      5.69 o 
   4   3  41       96.11      112.07      8.73 o 
   0   4  41       82.74       97.40     16.53 o 
   1   4  41      153.73      144.25     10.41 o 
   2   4  41       50.55       59.17      8.04 o 
   3   4  41      142.29      166.83     11.68 o 
   4   4  41        0.54        8.61      5.72 o 
   0   5  41       88.26      111.77     36.49 o 
   1   5  41       12.86        9.72      9.53 o 
   2   5  41       30.41       30.85      7.31 o 
   3   5  41       24.95       27.91     14.30 o 
   0   6  41       23.93       26.06     13.10 o 
   1   6  41       26.79       44.53     11.83 o 
   2   6  41        1.32       23.70     10.06 o 
   0   0  42       73.48      103.32     10.63 o 
   1   0  42        0.03        8.10      7.06 o 
   2   0  42        7.54        8.44      8.45 o 
   3   0  42       52.63       89.62     10.61 o 
   4   0  42      123.87      119.91     14.41 o 
   5   0  42       24.39       30.88     25.81 o 
   0   1  42       34.93       39.33     14.30 o 
   1   1  42       37.82       46.12      7.46 o 
   2   1  42        3.78        8.16      6.05 o 
   3   1  42       47.61       63.82      6.88 o 
   4   1  42       24.98       31.06      7.58 o 
   5   1  42       22.98       34.48      7.97 o 
   0   2  42        1.14        5.63      5.67 o 
   1   2  42       18.73       20.25      5.47 o 
   2   2  42       23.05       25.65      5.62 o 
   3   2  42       13.89       20.13      6.18 o 
   4   2  42       13.39       18.00      6.51 o 
   0   3  42      108.19      124.89     29.20 o 
   1   3  42       22.20       26.87      7.33 o 
   2   3  42       16.47       25.18      5.62 o 
   3   3  42       66.17       79.23      7.65 o 
   4   3  42        6.05       10.16      6.18 o 
   0   4  42       11.47       14.55     12.67 o 
   1   4  42        6.49       16.76      9.72 o 
   2   4  42       72.20       65.89      8.51 o 
   3   4  42        4.93       18.18      7.85 o 
   4   4  42       11.36       32.95      6.73 o 
   0   5  42       19.81       43.62     15.08 o 
   1   5  42       17.18       19.90      9.85 o 
   2   5  42       11.50        1.02      8.24 o 
   3   5  42       30.06       41.86      8.48 o 
   0   6  42       49.13       21.31     23.72 o 
   1   6  42      102.16      123.46     21.42 o 
   1   0  43       97.53       89.28     10.18 o 
   2   0  43        6.08        4.96     16.04 o 
   3   0  43        9.73       14.15      9.81 o 
   4   0  43       57.86       65.26     12.03 o 
   0   1  43       25.96       30.26      7.38 o 
   1   1  43       42.19       47.11      6.08 o 
   2   1  43       33.08       28.45      5.94 o 
   3   1  43       11.52        6.34      5.73 o 
   4   1  43       30.86       32.39     12.12 o 
   0   2  43       30.19       40.37      7.63 o 
   1   2  43      112.81      118.62      7.70 o 
   2   2  43       17.23       15.22      7.23 o 
   3   2  43       13.67       10.39      7.38 o 
   4   2  43       17.85        5.63      7.18 o 
   0   3  43       66.27       69.72     16.48 o 
   1   3  43       22.56       33.29      7.40 o 
   2   3  43        8.46        4.87      4.98 o 
   3   3  43        1.51       18.58      8.78 o 
   4   3  43       26.37       25.31      9.04 o 
   0   4  43        8.59       46.37     22.16 o 
   1   4  43       40.97       33.40     15.13 o 
   2   4  43       39.61       38.24      7.93 o 
   3   4  43        0.42       -5.36      7.05 o 
   0   5  43       73.42       64.37     16.16 o 
   1   5  43        2.51        8.10      9.64 o 
   2   5  43        0.34        5.57      9.89 o 
   0   0  44       51.61       74.95     10.68 o 
   1   0  44        5.83        5.90      6.42 o 
   2   0  44       42.43       32.69     10.04 o 
   3   0  44       28.85       24.66      8.79 o 
   4   0  44       99.35       99.67     13.30 o 
   0   1  44       57.78       53.20      8.75 o 
   1   1  44       21.50       16.71      5.25 o 
   2   1  44       58.41       54.56      7.62 o 
   3   1  44       49.91       49.33      8.51 o 
   4   1  44       14.14       16.45     10.01 o 
   0   2  44       26.05        2.94     13.38 o 
   1   2  44       26.49       30.39      5.79 o 
   2   2  44       15.77       24.32      5.94 o 
   3   2  44       15.38        8.40      6.52 o 
   4   2  44        8.90       18.25     10.08 o 
   0   3  44       35.57       58.35     16.59 o 
   1   3  44       52.65       52.82      8.13 o 
   2   3  44       52.02       53.10      8.51 o 
   3   3  44       30.77       30.93      6.48 o 
   0   4  44       70.30       58.74     16.59 o 
   1   4  44        2.79       21.56      9.78 o 
   2   4  44       71.22       70.94      8.90 o 
   3   4  44       10.81        5.07      7.27 o 
   0   5  44        1.12      -12.91     12.91 o 
   1   5  44       15.54       27.35     10.68 o 
   1   0  45       53.38       71.54     15.70 o 
   2   0  45       10.57       11.76      7.57 o 
   3   0  45       29.41       37.75      9.17 o 
   4   0  45        0.12        9.38      9.38 o 
   0   1  45        9.86       26.62      7.65 o 
   1   1  45       11.97        3.20      5.09 o 
   2   1  45       53.88       52.98      6.63 o 
   3   1  45        7.13       11.40      5.76 o 
   0   2  45        3.78       29.52     15.66 o 
   1   2  45       36.36       35.93      5.94 o 
   2   2  45       85.75       94.26      8.45 o 
   3   2  45        2.67       13.41      7.55 o 
   0   3  45        8.30       32.05     15.82 o 
   1   3  45       33.31       29.01      8.93 o 
   2   3  45        2.56        1.64      6.20 o 
   3   3  45        8.99       12.46      6.78 o 
   0   4  45        1.44       -3.13     13.41 o 
   1   4  45       16.62        8.44     10.15 o 
   2   4  45        3.56       -1.38      6.73 o 
   0   0  46        0.12        0.52     21.38 o 
   1   0  46        0.20        7.46      8.89 o 
   2   0  46        2.87        5.00      6.96 o 
   3   0  46        5.03       11.43      8.00 o 
   0   1  46       13.14       18.00     15.96 o 
   1   1  46       26.22       14.53      6.19 o 
   2   1  46        2.92       -0.23      9.09 o 
   3   1  46       10.34       14.78      6.00 o 
   0   2  46        4.58       13.80     15.39 o 
   1   2  46       35.27       37.72      6.36 o 
   2   2  46       17.16       28.33      9.47 o 
   3   2  46        9.12        6.85      6.26 o 
   0   3  46        5.99        0.16     15.05 o 
   1   3  46       29.10       27.10     11.01 o 
   2   3  46       92.49       97.28      9.86 o 
   0   4  46       47.87       86.32     18.99 o 
   1   4  46       33.54       25.97     12.12 o 
   1   0  47        0.60        4.39      6.60 o 
   2   0  47       13.54       23.45      9.71 o 
   0   1  47       19.72        3.87     15.37 o 
   1   1  47       28.35       43.88      6.42 o 
   2   1  47       40.85       50.26      9.91 o 
   0   2  47       21.34       32.25     16.27 o 
   1   2  47        9.51       14.70      7.76 o 
   2   2  47        0.74        3.85      5.64 o 
   0   3  47       47.87       56.29     17.05 o 
   1   3  47       26.38       33.08     12.20 o 
   0   0  48       42.34       76.64     26.59 o 
   1   0  48      173.63      194.14     29.29 o 
   2   0  48        3.08        1.38     10.49 o 
   0   1  48      315.94      312.07     28.41 o 
   1   1  48       60.25       72.86      7.44 o 
   2   1  48       50.58       48.52     10.95 o 
   0   2  48       26.31       28.22     26.07 o 
   1   2  48        1.18       -6.31      6.38 o 
                                                 
